# Supplementary material for: Time-dependent specific molecular signatures of inflammation and remodelling are associated with trimethylamine-N-oxide (TMAO)-induced endothelial cell dysfunction
Source: Sci Rep. 2023 Nov 20;13:20303. doi: 10.1038/s41598-023-46820-7 (PMC10661905; doi:10.1038/s41598-023-46820-7)
Supplement: Supplementary file 2 — Supplementary Information 2. [file 41598_2023_46820_MOESM2_ESM.xlsx]

## Sheet: DEG_24H VS CTRL
Gene Id	TMAO24_vs_Control
	LFC	Pval	FDR
FOS	-1.13293	3.75957e-11	9.87112e-08
EGR1	-1.04259	7.36124e-08	8.0532e-05
PI16	0.333615	0.0608898	0.942974
EBF4	-0.735012	0.000169497	0.0436305
COL6A3	0.275524	0.146992	0.999464
JUN	-0.305904	1.04454e-10	2.28545e-07
IDUA	-0.60441	3.17128e-05	0.0127606
DUSP1	-0.59744	2.05112e-12	8.9757e-09
MEGF6	-0.231479	8.61262e-09	1.25629e-05
GFRA1	-0.349563	4.13722e-08	5.43134e-05
LOC101928281	-0.584776	1.02942e-05	0.00482653
SDCBP2	0.55229	0.204242	0.999464
ANKRD1	-0.235647	9.59933e-08	9.69385e-05
AGRN	-0.209225	1.04066e-07	9.75839e-05
PCSK9	-0.569863	8.12487e-10	1.52376e-06
MYC	-0.328397	2.94927e-07	0.000241987
KLF2	-0.375585	3.94698e-07	0.0003048
CTGF	-0.544886	6.48287e-31	8.51071e-27
CYR61	-0.541635	2.30256e-24	1.5114e-20
SREBF1	-0.29652	8.90934e-07	0.000584809
BDNF	-0.359565	1.43246e-06	0.00089549
IER2	-0.262011	2.10141e-06	0.00125397
CITED2	-0.221282	3.17661e-06	0.00181316
SGK1	-0.362331	3.65167e-06	0.00199746
TMEM259	-0.207325	4.58095e-06	0.00240555
PGP	-0.351057	5.95135e-06	0.00300497
TGFB2	-0.262008	1.02805e-05	0.00482653
FOXC2	-0.49883	6.14508e-05	0.0196763
JAG2	-0.305583	1.09829e-05	0.00497185
ID3	-0.260958	1.89796e-05	0.00830549
NOTCH3	-0.284047	2.62787e-05	0.0111286
SPRY2	-0.49256	6.1868e-08	7.38366e-05
DKK1	-0.358932	3.20765e-05	0.0127606
LTBP4	-0.219292	3.68136e-05	0.0140148
IGFBP2	-0.306313	3.73642e-05	0.0140148
TMEM132A	-0.218885	4.2892e-05	0.0156413
SLC38A2	-0.181203	4.67167e-05	0.0164037
JUND	-0.305146	4.74817e-05	0.0164037
SCD	-0.206094	5.8123e-05	0.0195651
KLF6	-0.226746	6.06684e-05	0.0196763
HES1	-0.417912	5.22419e-07	0.000360964
ZNF625-ZNF20	6.26658	6.26251e-05	NA
IER3	-0.264462	6.51392e-05	0.0203607
C15orf38	0.20455	6.77463e-05	0.0206831
LINC00657	0.14663	7.78082e-05	0.0232151
NR2F2	-0.185376	0.000100487	0.0293155
LOC730101	0.193206	0.000106979	0.030531
SEMA6B	-0.198557	0.000115801	0.0323455
ACAP3	-0.272369	0.000121639	0.0326205
LSP1	0.0397165	0.902894	0.999464
FSTL3	-0.265776	0.000165998	0.0435845
KIF26B	-0.109587	0.628387	0.999464
JUNB	-0.28257	0.00018071	0.0456224
HBEGF	-0.26536	0.000185304	0.0458995
LZTS3	-0.252662	0.00018956	0.0460842
IGFBP3	-0.316631	0.000205344	0.0490138
GATA2	-0.174361	0.000249777	0.058555
ABHD14A-ACY1	5.8747	0.000312523	NA
LOC613037	-0.568793	0.000345922	0.0796713
NR2F1	-0.255183	0.000365521	0.0827337
BTG1	-0.284996	0.000411508	0.0915641
RASA1	0.162796	0.000424085	0.0927897
LOC102724956	-5.64014	0.000443276	NA
GADD45B	-0.266066	0.000461158	0.0992473
FAM50A	-0.177142	0.000471511	0.0998386
CHCHD10	-0.779082	0.000486787	0.101437
MYLK2	0.0887698	0.447625	0.999464
ID1	-0.230068	0.000539428	0.103828
TXNIP	0.206596	0.000541349	0.103828
FAM89B	-0.351456	0.00054553	0.103828
LDLR	-0.204912	0.000549758	0.103828
SSBP4	-0.248787	0.000552773	0.103828
SAMD4A	-0.191586	0.00055362	0.103828
AC104134.2	5.71255	0.000647587	NA
HOXD9	-0.223649	0.000658307	0.120823
MAF	-0.2814	0.000662651	0.120823
IGFBP7	-0.225385	0.000729812	0.131246
TAOK1	0.158952	0.00074205	0.131644
HIST1H2AB	4.90047	0.000742609	NA
DTWD2	0.761638	0.00075436	0.132043
H1FX	-0.254732	0.00078915	0.136315
CLIC4	0.113156	0.000816758	0.138611
SIX2	-0.363186	0.000823555	0.138611
CRIM1	-0.115911	0.00087732	0.145791
SMAD6	-0.376284	0.00095056	0.155987
NPIPB3	-0.536858	0.00097826	0.158551
NDRG1	0.133386	0.00100303	0.160583
DGAT1	-0.27335	0.0010759	0.170174
BMP4	-0.22774	0.00112332	0.175559
ZNF579	-0.363662	0.0011395	0.175993
HNRNPAB	-0.140482	0.00116699	0.176746
BIRC6	0.199138	0.0011713	0.176746
EBPL	-0.556103	0.00122422	0.178774
CASC5	0.15613	0.0012351	0.178774
DUSP5	-0.282395	0.00123693	0.178774
CACNG8	-0.392198	0.00123922	0.178774
PIEZO1	-0.17219	0.0013159	0.187773
FILIP1L	-0.275087	0.00147966	0.207385
ALDH1A1	-0.161465	0.00148493	0.207385
GDF15	-0.21488	0.0015025	0.20763
MFI2	-0.150516	0.0015365	0.210116
DUSP8	-0.396161	0.00159205	0.215469
KLHL17	-0.294536	0.00165182	0.221277
BRD4	-0.181579	0.00167025	0.221434
SCARF2	-0.282374	0.00168673	0.221434
CTU1	-0.668532	0.0017059	0.221733
PCDH1	-0.205359	0.00182382	0.234737
CAPN15	-0.154926	0.00188767	0.238803
TWIST2	-0.421572	0.0018918	0.238803
MSH5-SAPCD1	-0.402663	0.00191169	0.239016
SRSF4	-0.132212	0.0019636	0.24319
INO80B-WBP1	-5.47801	0.00200093	NA
SAFB2	-0.194239	0.00206466	0.252896
MOXD1	1.07322	0.00208112	0.252896
FLJ31306	-0.236458	0.00209976	0.252896
EGR3	-4.59496	0.00220234	NA
GALNT7	0.183212	0.0022228	0.265281
DNAJC1	-0.266534	0.00229692	0.271657
SCARNA12	2.1739	0.00244178	NA
PKD2	-0.15157	0.00244588	0.284838
KLHL9	0.163926	0.00245752	0.284838
FOSB	-0.987086	0.0024754	0.284838
DMXL1	0.170205	0.00249515	0.284838
GNB2	-0.171542	0.00257244	0.290738
ECI1	-0.286235	0.00259113	0.290738
EPHA2	-0.152716	0.0026247	0.292009
STAB1	-0.168418	0.00269991	0.297852
MMRN2	-0.156768	0.00277196	0.301555
HIP1R	-0.168338	0.00278322	0.301555
MMP2	0.0552518	0.376317	0.999464
HOXA2	-0.440468	0.00282536	0.301555
ADD3	0.136311	0.00288842	0.305799
PLK2	-0.138011	0.00294792	0.309602
LIMS2	-0.194733	0.00308737	0.316797
DNM1	-0.186586	0.00309609	0.316797
SSFA2	0.1124	0.00311989	0.316797
OBSL1	-0.302805	0.00313464	0.316797
CCZ1	-0.173738	0.00315711	0.316797
SELO	-0.214021	0.00316122	0.316797
CPT1A	0.144024	0.00319871	0.318126
FASN	-0.179135	0.00326978	0.321094
CEP68	0.203497	0.00327746	0.321094
KCNAB1	0.272693	0.00336131	0.326869
CRLS1	-0.325573	0.00343883	0.331948
FAM193B	-0.236444	0.00351056	0.336398
NBEAL1	0.337225	0.0036366	0.345951
TBX1	-0.242767	0.00379505	0.358428
ZFP36L2	-0.1532	0.00390259	0.362746
NOTCH1	-0.167625	0.00394254	0.362746
DOT1L	-0.17974	0.00395199	0.362746
HIST2H2AC	2.22113	0.00397946	NA
UBE2S	-0.218821	0.00399317	0.362746
HIST2H2AA3	10.6466	0.00401223	0.362746
DHCR7	-0.176877	0.00401632	0.362746
MSANTD2	-0.254133	0.00403419	0.362746
RIF1	0.149997	0.00406532	0.362869
DUS1L	-0.154591	0.0041118	0.362869
PLEKHO2	0.15538	0.00412304	0.362869
TINAGL1	-0.146296	0.00416717	0.362869
MLH1	0.148993	0.0041922	0.362869
FBRSL1	-0.182274	0.00421666	0.362869
ATG13	0.145074	0.00423721	0.362869
ADAMTS7	-0.174997	0.00425669	0.362869
C4orf48	-0.749385	0.00428499	0.362925
FAM156B	-0.287714	0.00438524	0.369035
MME	0.194312	0.00445141	0.372218
MARVELD1	0.162142	0.00451436	0.374228
NR2F6	-0.295464	0.00454193	0.374228
ADAMTS15	0.221125	0.00456098	0.374228
RTEL1-TNFRSF6B	-0.431895	0.00462352	0.377004
LOC101929668	-0.733244	0.00470859	0.379669
THEM6	-0.190438	0.00471405	0.379669
PI4KAP2	-0.290369	0.00479062	0.383483
CPNE8	0.398487	0.00485358	0.384645
KRTCAP2	-0.208868	0.00486681	0.384645
CDH24	-0.190987	0.00489304	0.384645
C17orf103	0.249891	0.00493948	0.385985
MVD	-0.162286	0.00498691	0.387385
MARCKS	-0.142032	0.0050198	0.387647
KANK3	-0.262578	0.00505598	0.388157
BSN	0.736794	0.00514643	0.392804
ATOH8	-0.228423	0.00518797	0.393686
TOMM40	-0.181605	0.00531031	0.40058
D2HGDH	-0.265185	0.00533985	0.40058
LMAN1	0.112747	0.00549382	0.409789
ZNF436	0.166544	0.00556939	0.410307
MGC27345	-0.301316	0.0055903	0.410307
BRICD5	-0.345928	0.00559453	0.410307
BTG2	0.141202	0.00565147	0.412181
LOC102724594	0.375094	0.0058182	0.418519
UPK3BL	-0.327941	0.00583415	0.418519
PIF1	-0.254046	0.0058446	0.418519
PRSS35	-0.646743	0.00586815	0.418519
CTXN1	-0.399197	0.00589777	0.418519
LOC642423	1.33921	0.00604354	0.420843
MIB2	-0.155166	0.00604862	0.420843
IDI1	-0.137117	0.0060582	0.420843
HEBP2	-0.357064	0.00605876	0.420843
MARVELD2	0.556762	0.00615628	0.425157
FAM43A	-0.120576	0.00621461	0.425157
YBX1	-0.17874	0.00621802	0.425157
IFITM3	-0.119566	0.00630217	0.42713
TNKS2	0.122824	0.00631918	0.42713
RRAS2	-0.156853	0.00634448	0.42713
LOC102724515	-4.58976	0.00636705	NA
LOC102723554	-0.362561	0.00639676	0.428452
LOC102723603	1.85944	0.00642024	NA
RPSAP58	0.165494	0.00644534	0.429515
BASP1	-0.208606	0.0064953	0.430658
FADS3	-0.158065	0.00682133	0.450002
SSU72	-0.134952	0.00687365	0.450774
CITED4	-0.773516	0.00690171	0.450774
PPAN-P2RY11	1.0913	0.00697778	0.453475
LOC285074	-0.349306	0.00701214	0.453475
MACROD1	-0.286508	0.00709276	0.45644
LEPREL2	-0.151422	0.00719219	0.459149
SNAPC1	-0.182398	0.0072048	0.459149
COL4A2	-0.138076	0.00737031	0.467427
ZNF395	0.120934	0.00744518	0.468842
OTUB2	0.655589	0.00747331	0.468842
NSFP1	0.478878	0.00753039	0.468842
RPS6KA3	0.137329	0.00757493	0.468842
LRIG1	0.227891	0.007614	0.468842
C1QBP	-0.240439	0.00762104	0.468842
CEP350	0.162917	0.00767694	0.468842
FAM129A	0.224955	0.00768062	0.468842
MTA1	-0.112248	0.0077272	0.468842
SACS	0.161325	0.00774976	0.468842
HOOK2	-0.257986	0.00780705	0.468901
SULF1	-0.168982	0.00782216	0.468901
ADM	-0.214078	0.0079981	0.471707
BRI3	-0.218627	0.00800808	0.471707
CSNK1G2	-0.124607	0.00803663	0.471707
NPIPB5	-0.376941	0.00804301	0.471707
CTBP1	-0.115569	0.00804863	0.471707
LOC102724426	-1.67219	0.00809109	NA
CCDC61	-0.289571	0.00812166	0.472205
ADARB1	-0.188268	0.00812907	0.472205
TGM2	0.142983	0.008335	0.482035
LOC90834	-0.908033	0.00839452	0.483348
C5orf66	-0.425413	0.00843817	0.483739
FAM20C	-0.192606	0.00866465	0.492474
KIFC3	-0.135367	0.00873429	0.492474
MEX3D	-0.225229	0.00873651	0.492474
LAMP1	-0.113463	0.00874059	0.492474
HIST1H2AD	6.17409	0.00902141	NA
LOC102723360	-0.293441	0.00904805	0.50579
PNN	-0.136425	0.00905398	0.50579
KLHL42	0.143253	0.00910331	0.506391
ARFGEF1	0.114262	0.00915442	0.507085
SMAD7	-0.265443	0.0092568	0.508382
EID2	-0.240448	0.00926269	0.508382
CCNA2	0.107112	0.009294	0.508382
LOC102724235	4.71801	0.00932559	NA
DICER1	0.147419	0.00942017	0.512886
NSF	0.127701	0.00945449	0.512886
HECTD1	0.1061	0.0095209	0.514364
AGPS	0.0995644	0.00964045	0.515785
IL8	-0.344406	0.0096571	0.515785
NLGN2	-0.188025	0.00966507	0.515785
PEX19	0.125132	0.00975848	0.516212
ATF6B	0.1219	0.00977397	0.516212
YBX3	-0.204367	0.00979199	0.516212
CHKB	-0.248369	0.00983037	0.516212
LOC101928921	4.25147	0.00993661	NA
CHTF18	-0.163365	0.0100263	0.524404
ZNF771	-0.599944	0.0100859	0.525427
AKAP11	0.141192	0.0101466	0.525866
LAMA5	-0.160146	0.0101945	0.525866
ABCA3	-0.173569	0.0102145	0.525866
ISYNA1	-0.13139	0.010352	0.530863
MAGED2	0.105236	0.0104837	0.53437
EXOC5	0.119206	0.0105018	0.53437
SLBP	-0.171953	0.0105446	0.534476
SMG1	0.166659	0.0106644	0.534714
AZI1	-0.140803	0.0106732	0.534714
AMH	-0.374411	0.0107102	0.534714
U2AF1	-0.134336	0.0107182	0.534714
C11orf54	0.225197	0.0107702	0.534714
RAB31	0.114926	0.0108366	0.534714
HYI	-0.246413	0.0108418	0.534714
DCTN4	0.120882	0.0108751	0.534714
TSNAX-DISC1	2.73172	0.0109106	NA
EVA1C	-0.326048	0.0112773	0.551077
MMP1	0.231033	0.0113377	0.551077
BDP1	0.141741	0.0113542	0.551077
ATP6V0C	-0.133093	0.0113914	0.551077
PPP1R12C	-0.129912	0.0114178	0.551077
SCARF1	-0.155382	0.0116716	0.559453
HES4	-0.688961	0.0116766	0.559453
BAK1	0.166604	0.0117603	0.561417
VEGFA	-0.229112	0.0118227	0.561836
BCL2L13	0.130239	0.0118547	0.561836
COL9A3	-0.376273	0.0119256	0.563161
ATXN1	0.189724	0.0121374	0.569048
RNF152	-0.264801	0.0121658	0.569048
LEMD2	-0.149702	0.0122295	0.569048
RHCE	2.30013	0.0122537	0.569048
IRF2BPL	-0.145227	0.0122669	0.569048
LOC100507373	-0.326464	0.0123454	0.570671
PRKY	-0.458774	0.012547	0.577953
P2RY11	-0.5875	0.0128301	0.588928
SCARA3	0.1109	0.0129174	0.589156
VPS4B	0.125832	0.0129362	0.589156
CDK11A	-0.156807	0.0129697	0.589156
CD109	0.126293	0.013075	0.590792
NIPAL3	0.189177	0.0131307	0.590792
CTB-113P19.1	2.42303	0.013216	NA
INSIG1	-0.124771	0.0132738	0.590792
FAM171A2	-0.24056	0.0133008	0.590792
SMCHD1	0.106918	0.0133169	0.590792
TSR3	-0.233647	0.0133198	0.590792
MBNL3	0.830026	0.0133429	0.590792
CACNA2D2	-0.867287	0.0133657	0.590792
N4BP3	0.217502	0.013435	0.591091
LXN	0.192416	0.0135051	0.591091
UPF3A	-0.153151	0.0135076	0.591091
LTBP3	-0.130975	0.0135962	0.592992
ANKFN1	3.6637	0.0136314	NA
PIM3	-0.181266	0.0136836	0.594828
VAT1	0.107317	0.0137299	0.594871
MFSD12	-0.1787	0.0138078	0.596278
TPM1	-0.096614	0.0139322	0.598445
RAB30	0.181943	0.0139491	0.598445
CLASRP	-0.143756	0.0140855	0.602327
TPM2	-0.219161	0.0142739	0.608403
LOC606724	4.46007	0.0147686	NA
SEMA3F	-0.134944	0.014858	0.629317
MRC2	-0.139551	0.0148605	0.629317
SEPT5-GP1BB	-0.305281	0.0150607	0.634238
VWA1	-0.211706	0.0150733	0.634238
DLG4	-0.152703	0.0151243	0.634352
PLVAP	0.0840786	0.655391	0.999464
NOL3	-0.229735	0.0154843	0.645327
LOC101928789	-4.46679	0.0156586	NA
LAMB2	-0.146679	0.0157746	0.654203
C20orf24	-0.183179	0.015797	0.654203
TMEM167B	0.180495	0.0159272	0.655883
AP1G2	-0.146031	0.0159374	0.655883
DUOXA1	-2.12837	0.0159823	NA
FJX1	-0.182766	0.0161128	0.661028
ZGPAT	-0.160765	0.0164091	0.670829
MIRLET7BHG	-0.473627	0.0164539	0.670829
SLC17A5	0.209412	0.0165738	0.673627
SRSF9	-0.155889	0.0166776	0.675583
SHANK3	-0.181813	0.016757	0.675583
EEA1	0.132318	0.0167765	0.675583
FAM161A	0.206687	0.0168278	0.675583
TMEM256-PLSCR3	1.18109	0.0170413	NA
CXCL2	-1.02358	0.0170905	NA
CEP170B	-0.139819	0.0171305	0.685638
KRT10	-0.431244	0.0172	0.686326
MYBL2	-0.0902686	0.0172553	0.686446
HIST1H2BH	1.40404	0.0173712	NA
LANCL1	0.120266	0.0174629	0.691976
TRABD	-0.137722	0.0174997	0.691976
ARNTL2	0.129349	0.0176208	0.692264
SPNS2	-0.290087	0.017753	0.692264
BRCA2	0.152376	0.0177685	0.692264
SLC34A3	-3.7334	0.0177724	NA
DYNLRB1	-0.126397	0.0177947	0.692264
IFI6	-0.208316	0.0178009	0.692264
LOC101060321	-0.404026	0.0178649	0.692264
FADS2	-0.12934	0.0178992	0.692264
NEGR1	-0.328495	0.0179288	0.692264
ACTB	-0.119933	0.0181688	0.699471
ARHGAP19	0.139755	0.0183039	0.702613
MESDC1	-0.237988	0.0183634	0.702844
PARP12	-0.149109	0.0184413	0.703771
LOC100507412	0.471659	0.018573	0.704224
ADRB1	-0.546276	0.0186102	0.704224
ST7-AS1	-0.717768	0.0186382	0.704224
CENPV	-0.342214	0.0186798	0.704224
SPRYD3	0.149066	0.0187386	0.704224
VAMP7	0.126274	0.018775	0.704224
MAP7D2	0.844644	0.0190391	0.712096
TAF10	-0.280456	0.0194774	0.726419
SLCO4C1	4.46267	0.0196201	NA
DMAP1	-0.158126	0.0197562	0.731935
RALA	0.11784	0.0198431	0.731935
MEGF8	-0.100346	0.0198473	0.731935
HEXDC	-0.184006	0.0198483	0.731935
GLI4	-0.374246	0.0199576	0.732925
OIP5-AS1	0.143526	0.0199868	0.732925
LRPAP1	-0.116774	0.0200959	0.733508
PDGFRL	0.254917	0.0460331	0.88871
HIST3H2BB	2.3515	0.020134	NA
ID2	-0.363096	0.020198	0.734513
NPDC1	-0.161278	0.0203958	0.739657
HIST1H3G	2.75702	0.0204919	0.739817
DUSP6	-0.13635	0.0205358	0.739817
ZNF865	-0.19303	0.0206479	0.739817
AP3M1	0.105246	0.0206645	0.739817
ZNF276	-0.197989	0.0207631	0.739817
TBC1D3C	0.429594	0.211875	0.999464
CENPT	-0.15283	0.0208703	0.739817
DFNA5	0.209656	0.0210355	0.739817
ZNF580	-0.167315	0.0210838	0.739817
PLXNB2	-0.124813	0.0211127	0.739817
H1FX-AS1	-0.30327	0.0211464	0.739817
ATG7	0.13884	0.0212051	0.739817
SLC5A2	1.67593	0.0212368	NA
IER5	-0.152042	0.0212822	0.739817
DCAF12	0.121003	0.021349	0.739817
HPCAL1	-0.139192	0.0213536	0.739817
ITPR1	0.264803	0.0213567	0.739817
HIST1H4C	2.22112	0.0213582	0.739817
LOC102723859	-3.47815	0.0213671	NA
TRIM8	-0.116856	0.0214397	0.740684
LOC100288637	-0.175102	0.0215036	0.740684
RNF14	0.160593	0.0215525	0.740684
UHMK1	0.130056	0.02164	0.741749
PAPD7	-0.137171	0.0217028	0.741965
PDE2A	0.149551	0.0219461	0.748148
NFE2L3	-0.111949	0.0219976	0.748148
UNC119B	0.112618	0.0220777	0.74893
ACAT2	-0.115658	0.0222458	0.751881
TNFRSF14	-0.184807	0.0222792	0.751881
IFITM2	-0.142368	0.0224667	0.755222
MOCS3	0.251153	0.0224933	0.755222
ALYREF	-0.123702	0.0226219	0.757153
PI4K2B	0.151877	0.0226661	0.757153
HIST1H2BI	3.23384	0.0228252	NA
NR4A1	-0.48671	0.0228281	0.760161
IL15	-0.519583	0.0228925	0.760161
HIST1H4D	4.64287	0.0229095	NA
PLXND1	-0.13333	0.0229299	0.760161
SLC25A29	-0.156125	0.023034	0.76169
RP5-1024G6.5	1.59472	0.0232482	NA
TSTA3	0.155128	0.0232571	0.763861
CDC40	0.124647	0.0233049	0.763861
TMEM91	-0.544126	0.0233124	0.763861
SOX18	-0.507992	0.0233909	0.763861
LINC01004	-0.445114	0.0235947	0.763861
PTN	-0.559687	0.0236158	0.763861
GALNT1	0.109741	0.0236833	0.763861
STX8	0.255108	0.0236899	0.763861
HELZ2	-0.139745	0.0237108	0.763861
SNX13	0.125628	0.0237215	0.763861
CKB	-0.20687	0.0237587	0.763861
HNRNPD	-0.0852539	0.0237979	0.763861
SGSM2	-0.115742	0.0239117	0.765312
LOC100287497	-0.498323	0.0239669	0.765312
ERRFI1	-0.139014	0.0240355	0.765312
FDFT1	-0.105333	0.0241344	0.765312
AC074286.1	-0.434944	0.0241507	0.765312
METTL12	0.480074	0.024198	0.765312
KLRG2	2.78031	0.0242134	NA
GSTT2	2.33649	0.024241	NA
ZNF772	0.317326	0.0242512	0.765312
UHRF1BP1L	0.178237	0.0243122	0.765398
CROCC	-0.184003	0.0244467	0.765557
NFKBIZ	-0.288429	0.0244833	0.765557
ZHX1-C8ORF76	0.899452	0.0244922	0.765557
GAL	-0.880764	0.024554	0.765665
DOCK11	0.19728	0.0247033	0.768494
ANKRD54	-0.196785	0.0248371	0.77083
ANXA4	0.127158	0.02514	0.775355
VASH1	0.120145	0.0251527	0.775355
SMARCC1	0.116478	0.0251601	0.775355
ZFPM1	-0.2864	0.0252565	0.776503
STAG3L5P-PVRIG2P-PILRB	-0.202136	0.0254522	0.780694
YWHAQ	0.0793454	0.0255736	0.781092
EVA1B	-0.215334	0.0255842	0.781092
PLOD3	-0.109062	0.0256736	0.782002
AC159540.1	-0.656968	0.0257957	0.783903
CD79B	1.15342	0.0258182	NA
FZD2	-0.171907	0.0259977	0.788218
C17orf89	-0.416899	0.0260722	0.788655
NOXRED1	2.06506	0.0261833	NA
CDCA5	0.0924693	0.0261956	0.790564
LOC101928615	-0.953979	0.0263518	NA
SOX17	-0.179031	0.0263832	0.790581
LINC00346	0.25162	0.0264248	0.790581
ZKSCAN1	0.115599	0.026493	0.790581
ESCO1	0.157916	0.026497	0.790581
WDR24	-0.181203	0.0264972	0.790581
HSPA8	0.0843215	0.0266278	0.791499
PTOV1	-0.124917	0.0267921	0.791499
SFPQ	-0.114104	0.0268621	0.791499
MIS12	0.135338	0.0269164	0.791499
RNF166	-0.162502	0.026922	0.791499
USP40	0.11509	0.0269898	0.791499
KRT7	-0.108332	0.0270375	0.791499
SHCBP1	0.102274	0.0270679	0.791499
XPO1	0.0767244	0.02713	0.791499
TNRC18	-0.104672	0.0271309	0.791499
DCLK2	-0.260721	0.027235	0.792773
KLF13	0.0961827	0.027492	0.79565
SRRT	-0.109565	0.0275225	0.79565
PLS3	0.0867681	0.0275547	0.79565
PCBP4	-0.138783	0.0276367	0.79565
SYT15	-0.415977	0.0276649	0.79565
AGAP6	-0.272302	0.0276974	0.79565
TMEM215	-3.89537	0.0278809	NA
IGFBP6	0.150292	0.0279162	0.799708
PHYKPL	-0.177549	0.0279605	0.799708
LOC100506036	2.25874	0.0280682	NA
P2RX4	-0.20376	0.0281422	0.802862
PDGFB	-0.143717	0.0282014	0.802862
MYPOP	-0.242561	0.0282543	0.802862
FBXL13	3.04582	0.0283291	NA
PRKCSH	-0.0872572	0.0283423	0.803623
MICA	-0.200898	0.0284148	0.803943
GRINA	-0.128324	0.0287193	0.808433
ALKBH6	-0.261924	0.0287226	0.808433
RP11-434C1.1	-1.68111	0.0287446	NA
PTX3	-0.105923	0.0287582	0.808433
PNPLA3	-1.07066	0.0287905	NA
ZIK1	0.404699	0.0288769	0.810035
SNRNP70	-0.0906764	0.0289973	0.810879
LMCD1	0.2377	0.0290976	0.810879
PPP1R35	-0.289868	0.0291247	0.810879
ATAD3B	-0.168326	0.0291541	0.810879
EIF3CL	0.122794	0.0293082	0.813443
CKAP4	-0.0959382	0.0296972	0.81827
MGEA5	0.114161	0.0297227	0.81827
LOC101928323	0.611988	0.0297499	0.81827
LPHN1	-0.170065	0.0297856	0.81827
TXNDC5	-0.0950873	0.0297938	0.81827
TMEM201	-0.137888	0.0299216	0.820064
UBE2A	0.114336	0.0299918	0.820275
ITGA4	0.114257	0.0300811	0.820601
RAC1	-0.0734088	0.0301287	0.820601
HSPB1	-0.115106	0.0304404	0.824818
LOC101928801	-2.29151	0.0305139	NA
DDRGK1	-0.136348	0.0305425	0.824818
GAS6	-0.14471	0.0305738	0.824818
FAM89A	-0.857751	0.0305772	NA
WASH7P	-0.198271	0.030596	0.824818
AEBP1	-0.120206	0.0306532	0.824818
MYO1F	0.645251	0.0307328	0.824818
FBXL20	0.180342	0.0307808	0.824818
CLTB	-0.184151	0.0308513	0.824818
CAMKK1	-0.218296	0.030987	0.824818
SOD2	0.173944	0.0310155	0.824818
C2CD2L	-0.216915	0.0310183	0.824818
HDAC11	0.262511	0.0310499	0.824818
PLAG1	0.429709	0.0311003	0.824818
ATHL1	-0.154403	0.0312787	0.827876
RP5-1125A11.1	2.34375	0.0312901	NA
TBC1D14	0.13804	0.0313519	0.828143
ERO1LB	0.226411	0.0314572	0.828711
MAGI1-IT1	-3.50779	0.0314601	NA
ZNF678	0.226496	0.0314996	0.828711
TRIM69	0.429678	0.0316199	0.830213
PDF	-0.324163	0.0317508	0.831985
CPT1B	-0.374892	0.0318219	0.832173
CASC15	2.28236	0.0319258	NA
API5	0.0810238	0.0319401	0.832173
APOLD1	-0.176263	0.0319481	0.832173
GIPC3	-0.191032	0.0320208	0.832413
ASXL2	0.126873	0.0322285	0.834872
MAP7D1	-0.107835	0.0323779	0.834872
SLC15A3	-0.222229	0.0323981	0.834872
GPR137C	-0.22624	0.0324437	0.834872
FGFR3	-0.250237	0.0325825	0.834872
G3BP1	0.0780192	0.0327342	0.834872
LAPTM4B	-0.132177	0.0327998	0.834872
UBR7	0.110575	0.0328637	0.834872
SERPINB9	-0.114693	0.0329443	0.834872
DPYSL3	0.125117	0.0329506	0.834872
ARF3	0.0848648	0.032972	0.834872
CDK11B	-0.122148	0.0330288	0.834872
KIAA1143	0.112303	0.033071	0.834872
LOC100128882	-0.912454	0.0331209	NA
ZFP36	-0.258257	0.0331214	0.834872
OPLAH	-0.359554	0.0331454	0.834872
L2HGDH	0.184786	0.0331471	0.834872
KLF4	-0.241492	0.0332223	0.834872
SGMS2	0.145237	0.0332661	0.834872
COL5A1	-0.121797	0.0335315	0.834872
NLGN3	-0.675464	0.0335671	0.834872
TMEM175	-0.243845	0.0335905	0.834872
HSPB11	0.211513	0.0337488	0.834872
ELP2	0.134949	0.0337513	0.834872
PTK7	-0.0914461	0.0338524	0.834872
DOPEY2	0.204491	0.0338959	0.834872
LOC102723998	-0.773428	0.0339234	0.834872
RECQL	0.118792	0.0339425	0.834872
MYL9	-0.115155	0.0340158	0.834872
GGT5	0.216351	0.0340889	0.834872
FBXW11	0.0943048	0.0341493	0.834872
CAND1	0.0800348	0.0341835	0.834872
PTGIR	0.720239	0.0341994	0.834872
LINC00685	-0.472113	0.0342529	0.834872
CENPB	-0.13511	0.0342776	0.834872
KCNRG	1.69085	0.0343395	NA
RAB14	0.0857586	0.0344573	0.835335
LOC101928574	-4.21142	0.0345045	NA
ATP5D	-0.393511	0.0345159	0.835335
GNAS	-0.0920173	0.0345667	0.835335
NAGLU	-0.194005	0.0345873	0.835335
FAM178A	0.110039	0.0347918	0.835335
YWHAH	-0.106808	0.0348573	0.835335
DHRS13	-0.190278	0.0348769	0.835335
KIAA0586	0.154192	0.0349464	0.835335
HRAS	-0.179273	0.0349576	0.835335
ZNF316	-0.127964	0.0349612	0.835335
FES	0.13883	0.0350289	0.835335
MGAT2	0.107036	0.0350601	0.835335
LOC101928892	-3.16185	0.0350706	NA
ALG1L	-3.70028	0.0352468	NA
ATP1B1	-0.150399	0.0352984	0.839027
NOL11	0.113345	0.0354552	0.839027
ADA	0.186318	0.0354695	0.839027
FHL3	-0.229148	0.0354707	0.839027
EXOSC2	0.142569	0.0355877	0.84028
CCDC115	0.163806	0.0357627	0.841766
DDX56	-0.13757	0.0358011	0.841766
FADS1	-0.0905324	0.035843	0.841766
FER	0.245679	0.0359639	0.843097
TESK1	-0.164018	0.0361436	0.845543
SF3A2	-0.0999719	0.0361971	0.845543
FAM173A	-0.299159	0.0363839	0.848399
PSMF1	0.0976241	0.0364926	0.849424
MRPL41	-0.167374	0.0365966	0.850337
SPATA21	-0.819546	0.0366112	NA
RNF8	-0.158598	0.0369637	0.85735
EPHA1-AS1	1.89855	0.0372934	NA
SLC25A1	-0.133261	0.0373087	0.859257
TGIF2-C20orf24	2.51898	0.0373143	NA
TUBA1A	0.0853823	0.0374743	0.859257
C19orf68	-0.136376	0.0375492	0.859257
TRA2A	-0.128388	0.0375716	0.859257
CRELD2	-0.16495	0.0376503	0.859257
TMEM167A	0.0992324	0.0377739	0.859257
THOC6	-0.189869	0.0378004	0.859257
HOMER3	-0.1314	0.0378978	0.859257
TMEM17	0.744465	0.0380295	0.859257
C19orf24	-0.312458	0.0381175	0.859257
CSNK2B	-0.130462	0.0382159	0.859257
HERC2P9	-0.179319	0.0382854	0.859257
XPR1	0.109499	0.0384421	0.859257
NUP155	0.120818	0.0384572	0.859257
METTL17	-0.143179	0.0384593	0.859257
SCYL2	0.11406	0.0384789	0.859257
RMI2	-0.166872	0.0384849	0.859257
SYNM	0.162494	0.0385073	0.859257
PRR7	-0.4528	0.0385134	0.859257
SLC16A14	0.433751	0.038551	0.859257
BBS10	0.171144	0.0386616	0.859257
OSGEP	0.169199	0.0387352	0.859257
PKN2	0.096464	0.038749	0.859257
TNS1	0.104801	0.0387624	0.859257
UBE2M	-0.121781	0.0387888	0.859257
CROT	0.241653	0.0387957	0.859257
PLA2G12A	0.155001	0.0390568	0.859257
INPPL1	-0.108568	0.0391519	0.859257
LOC100506472	-0.720381	0.0392438	0.859257
PDZD8	0.158002	0.0392482	0.859257
CCDC117	-0.110889	0.0392872	0.859257
FNDC4	-0.243384	0.0392962	0.859257
LOC553103	-2.87011	0.039343	NA
TNFRSF25	-0.233167	0.0394152	0.859257
AP3B1	0.100591	0.0394174	0.859257
SLC26A11	-0.16332	0.0394729	0.859257
RP11-158M2.5	-3.5135	0.0395257	NA
ANO6	0.100708	0.0395563	0.859257
ANKRD10	-0.183594	0.0396524	0.859257
RSPRY1	0.125234	0.0396682	0.859257
GTF2H3	0.130693	0.03974	0.859257
POLDIP3	0.0823434	0.0397906	0.859257
TGFBI	0.0994671	0.118726	0.999464
ANAPC7	-0.106271	0.0399025	0.859257
ULBP2	-0.246604	0.0399095	0.859257
MYL12A	-0.0809523	0.0399486	0.859257
MAFK	-0.137838	0.0400376	0.859257
N4BP2L2-IT2	-0.618184	0.040114	0.859257
STAG2	0.0855425	0.0401356	0.859257
HIST1H2BN	1.94096	0.0401377	NA
CCAR1	-0.106514	0.0402219	0.859257
GRK5	0.120992	0.0402863	0.859257
EFEMP1	-0.0841564	0.0403186	0.859257
SCXB	-0.288972	0.0404123	0.859858
EXOC4	0.102887	0.0405682	0.860837
PJA2	0.0812048	0.0405894	0.860837
LOC101927792	0.877318	0.0407208	NA
BCAT1	0.0938223	0.0407647	0.863159
VSIG8	3.45535	0.0408625	NA
UBXN8	0.282611	0.0408728	0.864054
SNORA8	5.92101	0.0411566	NA
ACAD10	0.197523	0.0411703	0.868944
AKAP8L	-0.131846	0.0412417	0.869055
LRRC14	-0.113629	0.0414097	0.871196
HIST1H2BD	1.48132	0.0415606	0.871378
SLC35D1	0.15953	0.0416115	0.871378
KRT19	0.351992	0.0417946	0.871378
MAP3K10	-0.194316	0.0419131	0.871378
PPIP5K2	0.10799	0.0419351	0.871378
RPS16	-0.0878507	0.0419397	0.871378
ERCC6-PGBD3	-0.186769	0.041941	0.871378
C19orf26	-0.322811	0.0419493	0.871378
ACIN1	-0.0879192	0.0421539	0.874245
STRN	0.103174	0.0423694	0.877327
ITGA2	0.128755	0.0427972	0.877442
C16orf58	0.121745	0.0428061	0.877442
UBR2	0.110355	0.0429111	0.877442
PAXIP1-AS2	0.436462	0.0429421	0.877442
GTPBP3	-0.174649	0.0429691	0.877442
NEDD4	0.0906669	0.0431161	0.877442
G2E3	0.127532	0.0432082	0.877442
CD274	-0.171688	0.0432487	0.877442
MEST	-0.128959	0.0433402	0.877442
GRIPAP1	-0.114727	0.0433883	0.877442
PRPF4	0.115679	0.0434755	0.877442
ZNF570	0.462266	0.0434807	0.877442
POM121L9P	1.56507	0.0434824	NA
ATP2B1	0.119234	0.0434864	0.877442
HEXIM1	-0.0936383	0.0435032	0.877442
TOX2	0.383142	0.0435507	0.877442
SNAPC4	-0.157731	0.0437078	0.877442
BRWD1	0.148434	0.0437208	0.877442
UBR5	0.0975095	0.0437398	0.877442
SIAH1	-0.167707	0.0437607	0.877442
LYSMD2	-0.425423	0.0437612	0.877442
HIC1	-0.146699	0.0437785	0.877442
CRADD	0.36395	0.0440788	0.881079
TMEM160	-0.247616	0.044148	0.881079
FBXO45	0.130495	0.04422	0.881079
UFL1	0.155059	0.0442284	0.881079
SNHG3	-0.170202	0.044341	0.881095
MRAP2	1.84413	0.0443422	NA
MBOAT7	-0.127264	0.0443635	0.881095
LUC7L2	-0.0851441	0.0446688	0.88582
FAM65A	-0.121903	0.0448411	0.886145
CCNL2	-0.118609	0.0450441	0.886145
SAFB	-0.103646	0.0450504	0.886145
TRIOBP	-0.0876444	0.0451464	0.886145
C3orf58	-0.194625	0.0451963	0.886145
SNED1	-0.16939	0.045234	0.886145
HSPE1-MOB4	-0.801965	0.0453268	0.886145
RTCA	0.14449	0.0453296	0.886145
CAPN2	0.0878736	0.045437	0.886145
GNAI3	0.113377	0.045477	0.886145
MAP7	0.484675	0.0454908	0.886145
TMEFF1	-0.414875	0.0455169	0.886145
GRAMD1A	-0.117785	0.0455789	0.886145
RABL6	-0.0841604	0.0456303	0.886145
RBPMS-AS1	1.97247	0.0457263	NA
FLJ44511	-0.953229	0.0459198	NA
CTSZ	-0.0857036	0.0459773	0.88871
RAB24	-0.155094	0.0459787	0.88871
TCHP	-0.114389	0.045979	0.88871
FRMD3	0.0745325	0.799169	0.999464
NUDT21	0.0739089	0.0462886	0.891672
TYRP1	-2.97651	0.0463067	NA
LARP4B	-0.118486	0.0463224	0.891672
NPIPB4	-0.402227	0.0464866	0.892419
LUC7L	-0.129313	0.0464972	0.892419
CDK10	-0.138348	0.0466643	0.894319
SPPL2B	-0.146996	0.0469104	0.894872
C2orf44	0.161593	0.0470007	0.894872
LOC389641	0.727615	0.0470701	0.894872
SAC3D1	-0.215951	0.0471013	0.894872
TAGLN	-0.132081	0.047263	0.894872
LOC101929005	-1.64372	0.0472968	NA
HIST1H2AK	1.74109	0.0473281	NA
PCYT2	-0.124453	0.0473292	0.894872
CTBP1-AS	-0.478448	0.0473689	0.894872
UBA6	0.116622	0.0475169	0.894872
MAMLD1	-0.238858	0.0476429	0.894872
BEND3	-0.264631	0.0476832	0.894872
DOHH	-0.170835	0.0477917	0.894872
MEOX2	-0.220174	0.0477962	0.894872
ZNF221	0.465747	0.0479008	0.894872
KIFC2	-0.150337	0.0479034	0.894872
TYMS	-0.134669	0.0479593	0.894872
ZNF507	0.120226	0.0480604	0.894872
RAPGEFL1	-0.249168	0.0480756	0.894872
CIB1	-0.15473	0.0480811	0.894872
CMTM3	-0.148946	0.0481447	0.894872
GRASP	-0.173325	0.0481709	0.894872
USP37	0.112207	0.0481827	0.894872
SPG21	-0.102015	0.0481928	0.894872
MGC70870	0.49456	0.048386	0.896609
BEX2	1.95116	0.0484494	NA
ZSWIM8	-0.124644	0.0484606	0.896609
TMEM44	-0.156045	0.0485079	0.896609
NCKAP1	0.0775179	0.0486894	0.896609
ATP13A2	-0.143713	0.0487279	0.896609
LOC146880	-0.181397	0.0487949	0.896609
MBTPS2	0.131594	0.0488258	0.896609
LOC101930567	-3.38596	0.0490211	NA
NTN4	-0.0932543	0.0490598	0.896609
WAPAL	0.0883132	0.0491155	0.896609
THBS2	0.729245	0.0491169	0.896609
ZNF623	0.172621	0.0491414	0.896609
APPL1	0.0991158	0.0492014	0.896609
CTDNEP1	-0.102678	0.0492393	0.896609
RBPMS	-0.146164	0.0492834	0.896609
PGM2L1	0.129835	0.0493108	0.896609
GOLGA2P7	-0.260259	0.0494796	0.898435
LOC101929599	-1.72819	0.0496207	NA
HIST1H2AL	2.22137	0.0496603	0.898923
LOC101927861	3.41209	0.0496847	NA
SUN2	-0.0792069	0.04981	0.898923
ANKRD9	-0.419652	0.0498616	0.898923
APOL4	0.633135	0.0499872	0.898923
FDX1	-0.207644	0.0499919	0.898923
RCE1	-0.184803	0.0500431	0.898923
HOXD3	-0.363251	0.0500534	0.898923
TNFRSF21	0.295483	0.0500543	0.898923
C5orf24	0.0826578	0.0501779	0.899912
GNPNAT1	0.12251	0.0503443	0.900589
PEX1	0.146069	0.0503724	0.900589
HSD17B2	0.0679349	0.812923	0.999464
TFAP2A-AS1	-1.0807	0.0504781	NA
RP3-322G13.5	3.77632	0.0505162	NA
C6orf226	0.409091	0.0505493	0.901646
CDKN2A	-0.1387	0.050764	0.901857
GTF2IRD2B	-0.25857	0.0507834	0.901857
IRAK3	-0.256198	0.050832	0.901857
UFD1L	-0.0993696	0.0508573	0.901857
TSPYL2	-0.151846	0.0509616	0.901857
ZNF880	0.336327	0.0509733	0.901857
CLPB	-0.175302	0.0511531	0.903677
FLJ13197	-0.927302	0.0512475	NA
COPB1	0.0862861	0.0512648	0.903677
NPIPA1	-0.157639	0.0513517	0.903677
SOX12	-0.147708	0.0513969	0.903677
LOXL3	-0.400377	0.0514266	0.903677
STK11	-0.104068	0.0514892	0.903677
VPS39	0.0956645	0.051813	0.906225
DEAF1	-0.126504	0.0518806	0.906225
ABHD12	-0.146377	0.0518837	0.906225
ZNF185	0.0889158	0.0519105	0.906225
EEF1A2	-0.176485	0.0520133	0.906813
AHNAK	0.123967	0.052139	0.9078
SNHG16	-0.124323	0.0524479	0.908632
PVRL2	-0.0856341	0.0524995	0.908632
LOC102724037	0.603737	0.0525132	0.908632
MPP6	-0.185963	0.0525523	0.908632
FOSL1	-0.133484	0.052593	0.908632
TAS1R3	-0.815163	0.0525932	NA
CHD9	0.137587	0.0526021	0.908632
MEG8	-1.11267	0.0527305	NA
DENND4C	0.111838	0.0527624	0.909083
MYLK	0.136695	0.0529305	0.909083
CLSTN1	-0.110927	0.0529641	0.909083
MPP1	0.133578	0.0529662	0.909083
MST1P2	-0.567794	0.0529751	0.909083
LETM1	-0.109581	0.0530437	0.909083
TUSC2	-0.159771	0.0531817	0.909847
RN7SL1	2.17272	0.0532269	0.909847
CASKIN1	-0.418609	0.0535638	0.912957
LOC102724002	-0.250541	0.0536268	0.912957
FKBP14	0.122535	0.0536494	0.912957
SLC9A5	-0.258892	0.0537381	0.912957
COX19	-0.182213	0.0537565	0.912957
STX16-NPEPL1	-1.27009	0.0538542	0.912974
RN7SL2	2.11553	0.053949	0.912974
AMACR	0.283669	0.0539661	0.912974
RIN2	0.116025	0.0540975	0.914018
POLRMT	-0.106245	0.0542339	0.915145
ANKHD1-EIF4EBP3	0.198939	0.0543136	0.915313
IVNS1ABP	0.0881564	0.0544008	0.915607
LOC101929356	0.873989	0.0545192	NA
GPX8	0.0945925	0.0545484	0.91593
PTPN14	0.101665	0.0546913	0.91593
KIF7	-0.130178	0.0547258	0.91593
TMEM189	-0.110441	0.0547374	0.91593
ATP13A1	-0.136111	0.0547688	0.91593
ADCY4	-0.215565	0.0548677	0.916416
REC8	-0.479099	0.0551637	0.919176
PODXL2	-0.297813	0.055173	0.919176
PHTF1	0.122311	0.0554526	0.922664
LRRC45	-0.127584	0.0556948	0.92552
YPEL3	-0.159971	0.0558917	0.926342
PRSS23	0.0855509	0.0559039	0.926342
LUC7L3	-0.102685	0.0559921	0.926342
GTF2E1	0.178835	0.0560265	0.926342
PAIP1	-0.116252	0.056155	0.927299
PALLD	-0.103586	0.0567373	0.929849
RFT1	0.148893	0.0568117	0.929849
FBXW5	-0.0930504	0.0568255	0.929849
SLC25A35	-0.209739	0.0568717	0.929849
LOC644794	-0.629575	0.0568965	0.929849
MRPS14	0.138868	0.0569068	0.929849
HSD3B7	0.227671	0.0569134	0.929849
UTRN	0.121698	0.056957	0.929849
NNT	0.0878304	0.057003	0.929849
HERPUD2	0.138972	0.0570468	0.929849
CDC23	0.110139	0.0570885	0.929849
ZFP90	0.145915	0.057259	0.931469
LIN7B	-0.507918	0.0575214	0.934581
KIAA0754	0.179623	0.0576467	0.935458
PHF20	0.122716	0.0580958	0.941397
PDE8A	-0.121816	0.0581977	0.941397
CCDC102A	-0.164494	0.0582278	0.941397
GPAM	0.153198	0.0583354	0.941977
CAT	0.109935	0.0586106	0.942974
C20orf27	-0.154349	0.0586635	0.942974
THBD	-0.122302	0.0587496	0.942974
PCCA	-0.178127	0.0588085	0.942974
CENPA	-0.163191	0.0588888	0.942974
SRSF11	-0.0936604	0.0590792	0.942974
FAM35A	0.117885	0.0591672	0.942974
CSPG5	-0.394381	0.0595403	0.942974
SDR39U1	-0.173417	0.0595489	0.942974
COQ10B	-0.151765	0.0596737	0.942974
PHLDB2	0.101914	0.0597047	0.942974
GLRX5	-0.167822	0.0598553	0.942974
SF3B4	0.111597	0.059874	0.942974
LRP5	-0.109239	0.059894	0.942974
PARS2	0.36132	0.0598994	0.942974
PAQR8	0.138321	0.0599005	0.942974
ENKD1	-0.169851	0.0601448	0.942974
GLYCTK	0.211828	0.0601778	0.942974
LOC102724862	-0.600398	0.0601886	0.942974
MPP4	0.423022	0.0768357	0.971772
CA12	0.354572	0.0603587	0.942974
GBP2	0.252643	0.0606772	0.942974
ITM2B	-0.0724737	0.0606871	0.942974
MAPK11	-0.129304	0.0608646	0.942974
PIK3CG	0.462101	0.198665	0.999464
MIIP	-0.165543	0.060969	0.942974
CTSB	0.0806202	0.0610275	0.942974
XRN1	0.103571	0.0611583	0.942974
IFIT3	-0.183739	0.0611604	0.942974
NAIP	-0.413164	0.0611651	0.942974
PNISR	-0.116947	0.0612491	0.942974
MAZ	-0.109195	0.0612673	0.942974
PPL	0.115514	0.061353	0.942974
ACTR3	0.0739937	0.0615149	0.942974
SFSWAP	-0.11805	0.0615354	0.942974
CYP2D6	1.61961	0.0615579	NA
USP38	0.113531	0.0618474	0.942974
PRR11	0.0878701	0.0618836	0.942974
BET1L	0.119035	0.0619454	0.942974
ATP6V1C2	-0.545071	0.0620629	0.942974
AFG3L1P	-0.205767	0.0621719	0.942974
NDUFA2	-0.149968	0.0621823	0.942974
C2orf76	0.402688	0.0622088	0.942974
MTMR12	0.104187	0.062434	0.942974
ERCC6L2	0.204756	0.0624524	0.942974
RBM3	0.110977	0.0624932	0.942974
LOC102723342	0.690278	0.0625154	0.942974
SNORA7B	4.31317	0.0626014	NA
C8orf4	-0.212722	0.0626055	0.942974
PRPSAP2	0.11036	0.0626453	0.942974
LRRC58	0.089966	0.0626615	0.942974
FIZ1	-0.185123	0.0627671	0.942974
RHOBTB1	0.144167	0.0627739	0.942974
HAGHL	-0.413977	0.0628099	0.942974
NUFIP2	0.0819427	0.0628577	0.942974
MOGS	-0.100826	0.0628893	0.942974
SPATC1L	-0.169407	0.0630326	0.942974
SRGAP2D	0.129969	0.0630535	0.942974
FSBP	-0.645809	0.063096	0.942974
JMJD7-PLA2G4B	0.335967	0.0632663	0.942974
CPD	0.0743168	0.0633036	0.942974
LAMA1	3.0152	0.063401	NA
LOC101060389	-0.300302	0.0634124	0.942974
RNF141	0.142747	0.0634347	0.942974
PXDC1	-0.112612	0.0634652	0.942974
MIB1	0.104927	0.0635003	0.942974
RBM6	-0.114652	0.0635335	0.942974
TLE4	-0.113022	0.0635935	0.942974
JAK2	0.149238	0.0636452	0.942974
MAP7D3	-0.105719	0.0636817	0.942974
SH3RF3	0.133902	0.0638255	0.942974
UBR1	0.114206	0.0639675	0.942974
DDN	-0.586637	0.0639982	0.942974
MYF6	3.69759	0.0640395	NA
CCDC107	-0.194169	0.0640835	0.942974
PNRC1	-0.121162	0.0641038	0.942974
MIPEP	0.221094	0.0641299	0.942974
ALDH1A3	0.154567	0.0641407	0.942974
TRAF1	-0.418315	0.0642065	0.942974
RSF1	0.0939366	0.0643288	0.942974
UQCC1	0.120283	0.0643515	0.942974
RAD51-AS1	0.358855	0.0643599	0.942974
UHRF2	0.0868237	0.0644148	0.942974
TMED10	0.0740594	0.0644551	0.942974
CABP4	-0.342657	0.0645347	0.942974
SSTR5	0.667348	0.0646221	0.942974
RANBP6	0.104504	0.0646377	0.942974
FOXD2-AS1	-0.343239	0.0648181	0.942974
ERBB2	-0.0889636	0.0648244	0.942974
AKIRIN1	-0.116471	0.0648386	0.942974
CLIP4	0.220592	0.0649116	0.942974
LMBRD2	0.227908	0.0649451	0.942974
TSSK3	-0.390571	0.0649704	0.942974
C6orf123	3.77092	0.0650365	NA
SLC35A5	0.10947	0.0650867	0.942974
IPMK	0.140419	0.0652094	0.942974
MSTN	-3.46442	0.0652589	NA
OCRL	0.105245	0.0654239	0.942974
KIAA1468	0.108422	0.0654887	0.942974
CELSR3	-0.243882	0.0654918	0.942974
ARFIP2	-0.107518	0.0655519	0.942974
BAG1	-0.165187	0.0655878	0.942974
SCARNA22	3.59038	0.0656314	NA
ANTXR2	0.104171	0.0656446	0.942974
FAM63B	0.151413	0.0656826	0.942974
SCAMP1	0.0975221	0.0657703	0.942974
ABCA2	-0.13452	0.0657863	0.942974
APOBEC3H	3.16301	0.0657926	NA
ATR	0.104379	0.0658335	0.942974
PGS1	-0.126714	0.0658703	0.942974
PLXNB1	-0.126158	0.0658751	0.942974
ORC1	0.128424	0.0658786	0.942974
FBXO15	-3.38343	0.0659022	NA
LOC101928967	3.66065	0.0659406	NA
LBX2-AS1	0.249682	0.0659789	0.942974
AKAP13	0.126431	0.066011	0.942974
SLC9A3R2	-0.108124	0.0666814	0.95122
P4HTM	-0.159901	0.0668001	0.95122
C6orf62	0.0998971	0.0668056	0.95122
RECQL4	-0.0868143	0.0670709	0.953962
SCARNA6	3.5908	0.0674595	NA
COL4A3BP	0.10076	0.0674864	0.957219
KLF1	3.5229	0.0675159	NA
TRIP10	-0.0909512	0.0675708	0.957219
C18orf54	0.100914	0.0675801	0.957219
HNRNPDL	-0.0712722	0.0676336	0.957219
ARID5B	-0.104894	0.0677551	0.957219
LOC101060216	1.65482	0.0678797	NA
HIST1H1C	1.07794	0.0679204	0.957219
MRPS5	-0.11497	0.0679245	0.957219
NBR1	0.0833841	0.0680871	0.957219
TRPC1	-0.415587	0.0680897	0.957219
BBC3	-0.22249	0.0681283	0.957219
CLCN3	0.0847053	0.0682013	0.957219
ZBTB18	-0.114194	0.0682059	0.957219
CLIC3	0.928808	0.0682305	NA
MAFF	-0.154727	0.0683568	0.957219
PDK4	0.199784	0.0684069	0.957219
ACVRL1	-0.0770983	0.0684161	0.957219
RFWD3	0.0821863	0.0684665	0.957219
COL4A5	0.0920048	0.0686712	0.95906
OSBPL8	0.0931417	0.0688295	0.959534
SECISBP2L	0.0983618	0.0688514	0.959534
ZNF670-ZNF695	1.48881	0.0688969	NA
TMEM169	0.476116	0.0690538	0.961334
IBTK	0.0950877	0.0691397	0.96151
LOC101927104	-1.105	0.0692375	NA
AP3M2	0.153682	0.0693327	0.961976
PKP4	-0.0990828	0.0693773	0.961976
FAM120A	0.0781893	0.069393	0.961976
CALM3	0.0660055	0.0695437	0.962628
KIAA1211L	-0.372842	0.0696438	0.962628
CSE1L	0.0800755	0.0696701	0.962628
GOLT1A	3.33669	0.0697166	NA
CHN2	-0.521187	0.0697333	0.962628
GHR	-1.73781	0.0697468	NA
LOC441155	1.06279	0.0698485	NA
RNA28S5	2.32495	0.0699867	0.962883
NOC2L	0.0844524	0.0700284	0.962883
PTPRF	-0.100639	0.0700782	0.962883
RIN1	0.150199	0.0701938	0.962883
MUC1	-0.421146	0.0703848	0.962883
SCARB1	-0.119523	0.0704295	0.962883
TRIM11	-0.138811	0.0704482	0.962883
SGOL1	-0.140381	0.0705443	0.962883
UBE2G2	-0.0971485	0.0705869	0.962883
MAMDC4	-0.224676	0.0706005	0.962883
VDR	0.311623	0.0707905	0.962883
ZNF503-AS2	0.735797	0.0709319	NA
SAP30	-0.172824	0.0709849	0.962883
F12	-0.671121	0.0710506	NA
LOC101927562	-0.593964	0.0710576	0.962883
FAM3C	0.0972843	0.0710948	0.962883
RNF219	0.116131	0.0711112	0.962883
PTGIS	0.223476	0.0711215	0.962883
LIMS3L	0.280335	0.0504215	0.900589
FAM149B1	0.145597	0.0711898	0.962883
LRRC57	-0.122661	0.0712087	0.962883
HEXA	0.089043	0.0713042	0.962883
LOC100507577	-0.336885	0.071372	0.962883
PTGES2	-0.119008	0.0713878	0.962883
MCAM	-0.0917852	0.0714751	0.962883
AKAP17A	-0.111217	0.0715121	0.962883
RASEF	0.755897	0.0716215	NA
RANBP2	0.0922467	0.0716785	0.963465
HIST2H2BE	1.0118	0.0717021	0.963465
LRP8	-0.151003	0.0718438	0.964382
CHAF1B	0.100757	0.0719769	0.965182
PIGN	0.111251	0.0725387	0.969625
VPS45	0.103422	0.072565	0.969625
CPS1	0.163049	0.0725954	0.969625
NANOS3	-2.25878	0.0726382	NA
PQLC3	0.192709	0.0726439	0.969625
CD82	0.124139	0.0726776	0.969625
C3orf35	-1.56222	0.0727248	NA
GPM6A	-3.20564	0.0727385	NA
MAPKAPK2	-0.0845299	0.0727614	0.96971
LOC151760	-0.802809	0.0727857	NA
WDR7	0.150994	0.0729362	0.96971
LASP1	0.0653286	0.0729557	0.96971
C6orf25	1.0914	0.0729777	NA
HSPA5	-0.0828904	0.0730266	0.96971
DENND6A	0.115708	0.0730533	0.96971
RBBP5	0.108953	0.0731408	0.969891
UBE2J2	-0.116678	0.0733945	0.970464
TXNRD1	-0.0724314	0.0734289	0.970464
LOC101929351	4.06488	0.0736212	NA
CLK1	0.14774	0.0737734	0.970464
GCKR	-2.65203	0.0737963	NA
SSR3	0.079868	0.0738674	0.970464
EID1	0.0831643	0.0738833	0.970464
CHURC1	0.0911111	0.0739804	0.970464
CEBPZ	0.0867162	0.0741062	0.970464
SBF1	-0.0738501	0.0741602	0.970464
SH3BP1	0.137075	0.074365	0.970464
TAF6L	-0.136812	0.0743833	0.970464
TTYH3	-0.0981098	0.0744	0.970464
BRCA1	0.0972894	0.0744073	0.970464
FASTK	-0.115438	0.074427	0.970464
STRA6	1.15565	0.074441	NA
COQ2	-0.167913	0.074603	0.970464
PRKAR2A	0.0816395	0.0746421	0.970464
TMEM248	-0.0877177	0.0746884	0.970464
PLCB4	-0.275122	0.0747271	0.970464
E2F1	-0.0821488	0.0747321	0.970464
BBS5	0.250853	0.0747831	0.970464
LOC102724814	-0.279707	0.0748389	0.970464
ELK1	0.101236	0.0748898	0.970464
SLC8B1	0.116118	0.0748997	0.970464
HSF1	-0.0982242	0.0749555	0.970464
SCAF1	-0.0745219	0.0750209	0.970464
LOC100505909	-3.46825	0.0750213	NA
ZNF596	-0.516769	0.0750992	0.970464
ASPM	0.0872392	0.0751407	0.970464
UQCC2	-0.16608	0.0751799	0.970464
SEC23A	0.0708083	0.0753405	0.971582
PLAA	0.0995251	0.0754448	0.971772
LOC102723353	-2.33162	0.0756595	NA
GPS1	-0.0936665	0.0756876	0.971772
BCAR1	-0.0895094	0.0757864	0.971772
ZYG11B	0.0971902	0.0758698	0.971772
TFDP1	-0.0812098	0.0758751	0.971772
HIST1H2BE	1.28008	0.0759028	NA
MOB1A	0.0928657	0.0760269	0.971772
EGFR	0.156409	0.0760532	0.971772
IREB2	0.088109	0.0761114	0.971772
FAM126A	0.0803558	0.076185	0.971772
C9orf64	0.171596	0.0761873	0.971772
SLCO2A1	-0.135338	0.0762109	0.971772
HABP4	-0.121125	0.0763281	0.971772
RBM43	0.25815	0.0763974	0.971772
B4GALT4	0.173377	0.076671	0.971772
PDLIM3	-0.230876	0.0766847	0.971772
TECR	-0.0812694	0.0767013	0.971772
GAL3ST4	0.233805	0.0767426	0.971772
CYLD	0.102177	0.0767599	0.971772
CD58	-0.201711	0.0767716	0.971772
TSLP	-2.33512	0.0768309	NA
NID2	0.0385264	0.615768	0.999464
POMK	0.500784	0.0771297	0.974551
SPPL2A	0.12328	0.0773318	0.975155
LOC102724147	-1.82157	0.0773327	NA
ABLIM3	0.110521	0.077371	0.975155
COL3A1	-0.144823	0.0774003	0.975155
PNPLA6	-0.0949282	0.0776739	0.975534
FRG2C	3.80722	0.0777084	NA
PTPRJ	-0.0927876	0.0778505	0.975534
JAZF1	-0.25159	0.0778633	0.975534
MTPN	0.073801	0.077994	0.975534
RP11-475N22.4	-0.15211	0.0780448	0.975534
KCTD7	0.126194	0.0780699	0.975534
ZNF547	-0.545221	0.0781369	0.975534
ZNF337	-0.142997	0.0781655	0.975534
RGS16	-1.95212	0.0782712	NA
UPF2	0.108202	0.0782995	0.975534
COL21A1	-1.85578	0.0783564	NA
FANCF	0.24796	0.0783598	0.975534
C19orf45	3.62531	0.0785546	NA
MTUS1	0.103094	0.0786496	0.975534
PSPC1	-0.108913	0.0787336	0.975534
FBLN7	-0.189958	0.0787495	0.975534
SLC25A12	0.134326	0.0787698	0.975534
PHF1	-0.120503	0.0788507	0.975534
CEACAM7	-2.40721	0.0788556	NA
CCT8	0.0728877	0.0789107	0.975534
TMX4	0.127131	0.0789398	0.975534
AFF4	0.0772973	0.0789763	0.975534
HSD17B11	0.130467	0.0790246	0.975534
PNKD	-0.129743	0.0790683	0.975534
KAT2A	-0.0975029	0.0790714	0.975534
RALGAPB	0.0850195	0.0791204	0.975534
TGFB1	-0.101057	0.0791395	0.975534
FREM3	-0.850655	0.0792189	NA
ZDHHC7	-0.102597	0.0793141	0.975627
PAFAH1B1	0.0671391	0.0793345	0.975627
PLEKHJ1	-0.131541	0.0793908	0.975627
PPP6R1	-0.0688856	0.0794444	0.975627
DRAM1	-0.119564	0.0795965	0.976582
LOC101927585	-1.49938	0.0796044	NA
PDPN	0.0984149	0.079693	0.976853
PARP10	-0.0997006	0.0798108	0.977108
PER1	-0.166492	0.0799038	0.977108
CDKL1	0.34884	0.0799868	0.977108
ZNF141	0.315657	0.0800115	0.977108
PPP2R5C	0.0777967	0.0801078	0.977375
KCNH4	2.13824	0.0801597	NA
ANKRD65	-2.25868	0.0803195	NA
RPL4	0.0685646	0.0803839	0.977558
USP34	0.0932371	0.0804542	0.977558
MSTO2P	-0.224575	0.080599	0.977558
ATAD2	0.0761388	0.080614	0.977558
RAD51D	0.152445	0.0806216	0.977558
FOXP1	-0.100524	0.0808351	0.977558
PIP5KL1	-0.399388	0.08086	0.977558
MPP2	0.153046	0.0809873	0.977558
TBCK	0.15263	0.0810032	0.977558
DPY19L1P1	0.684776	0.0812111	NA
TOP3B	-0.126032	0.0812368	0.977558
GALK2	0.160297	0.081604	0.977558
TFAP2A	-0.166488	0.0816385	0.977558
LOC284837	0.689252	0.0816732	NA
RRP36	-0.121241	0.0817409	0.977558
AGAP4	-0.262918	0.0817689	0.977558
SPG7	-0.0944404	0.0819168	0.977558
UVRAG	-0.103748	0.08198	0.977558
ZMAT1	-0.411864	0.0820097	0.977558
RRN3	0.093729	0.0821273	0.977558
ASCL2	-1.28254	0.082215	NA
FAR2	0.0962642	0.0822162	0.977558
C17orf72	0.298233	0.0822445	0.977558
IGFBP5	-0.111924	0.0822493	0.977558
DHFR	0.0827836	0.0822551	0.977558
LOC100133331	-0.319789	0.0823078	0.977558
CCDC124	-0.11408	0.0824822	0.977558
GPR55	2.22718	0.0825987	NA
CNGB1	-2.78128	0.0826512	NA
EIF4A3	-0.0907072	0.0826849	0.977558
ATP1B3	-0.0924943	0.0827385	0.977558
SART1	-0.0833061	0.0827684	0.977558
DPP8	0.0914036	0.0827907	0.977558
SDC2	-0.0855829	0.0828017	0.977558
RNGTT	0.108236	0.0829628	0.977558
TMIE	-0.913716	0.0830254	NA
GPR89A	0.175283	0.0830265	0.977558
FAM110A	-0.228041	0.0830583	0.977558
MVP	0.0850113	0.0830667	0.977558
MST1	-0.288649	0.0830919	0.977558
CD37	0.57486	0.0831178	0.977558
PSD3	0.170864	0.0832464	0.977558
PINK1	-0.103088	0.0833838	0.977558
ABCA13	1.87937	0.0833867	NA
CLK4	0.166257	0.0834104	0.977558
CLEC2D	-0.362369	0.0835066	0.977558
ORAI1	-0.135651	0.0836172	0.977558
RHOT2	-0.0852715	0.0836516	0.977558
N4BP2	0.148563	0.0836662	0.977558
KRAS	0.0875781	0.0837025	0.977558
PHLDA3	-0.1867	0.0837753	0.977558
HEATR1	0.104845	0.0838465	0.977558
GADD45A	-0.101591	0.0839499	0.977558
RNF20	0.107322	0.084007	0.977558
DHRS4-AS1	0.218399	0.084025	0.977558
KLLN	0.646385	0.0840591	NA
ANO10	-0.130546	0.0840612	0.977558
HDAC8	-0.140131	0.084128	0.977558
SDPR	0.0837535	0.0841601	0.977558
LOC102724535	-0.197174	0.0842312	0.977558
ZNF644	0.109905	0.0842463	0.977558
MRE11A	0.0921753	0.084275	0.977558
CLCN7	-0.0784755	0.0842779	0.977558
MCCC2	0.111327	0.0842928	0.977558
LOC101927263	-0.830813	0.084394	NA
ONECUT2	1.0932	0.0844314	NA
CYC1	-0.113197	0.0845474	0.978019
LYRM2	0.109026	0.0845477	0.978019
TAS2R20	-0.788427	0.0845495	NA
NIPSNAP1	0.0978267	0.084556	0.978019
LOC102724258	-0.51942	0.084683	0.978625
FHDC1	0.691533	0.0850301	NA
DHX57	0.112224	0.0850417	0.980235
EEF1A1	0.0642321	0.0850817	0.980235
HIST1H3I	3.46746	0.0851049	NA
LOC101060351	-0.413002	0.0851391	0.980235
EPHB4	-0.0901198	0.0851533	0.980235
VPS28	-0.116678	0.0852432	0.980235
H1F0	-0.075687	0.0852901	0.980235
TMEM87B	0.10596	0.085345	0.980235
TET3	0.127043	0.0855888	0.981812
SMN2	-0.206173	0.0857103	0.981812
CAMKK2	0.0826372	0.0857311	0.981812
RPUSD1	-0.118689	0.0857848	0.981812
ZNF24	0.0747176	0.0858562	0.981812
DLG5-AS1	-1.04629	0.0858913	NA
KIAA1109	0.107603	0.0860611	0.983299
LOC101928806	-2.93132	0.086062	NA
NDN	-0.152272	0.0861455	0.983407
SNHG7	-0.130612	0.0862207	0.98341
LOC100506124	-0.969964	0.0863695	NA
ZNF516	0.241379	0.0864525	0.985003
TOMM70A	0.0867563	0.0865668	0.985003
DCBLD1	-0.0965272	0.0865854	0.985003
SLC6A6	-0.127016	0.0868125	0.985584
BCAM	-0.0855341	0.0868334	0.985584
BCAR3	-0.143246	0.0868618	0.985584
LOC101930332	-1.24963	0.0870592	NA
VAMP3	0.0706807	0.087071	0.985645
MED29	0.10182	0.0870971	0.985645
LOC101928714	-0.553259	0.0871091	0.985645
LOC102724905	3.66635	0.0871507	NA
SPECC1	0.263436	0.0871967	0.985645
RP11-677M14.7	1.56317	0.0871992	NA
LOC100499484-C9ORF174	-0.321385	0.0873122	0.985645
CASP12	-1.28417	0.0873139	NA
PGBD2	-0.165759	0.0873175	0.985645
SNORA23	3.1432	0.0873511	NA
HIST2H2AB	2.97203	0.0875005	NA
AD000090.2	-0.57128	0.087558	0.987112
ABI1	0.0999462	0.087603	0.987112
MC1R	-0.231802	0.0877329	0.987112
DDAH1	-0.0706176	0.0877483	0.987112
LOC100131270	-1.90488	0.0878538	NA
C11orf57	0.106861	0.0878716	0.987653
A2M	-1.58785	0.0880552	NA
CWC22	-0.112912	0.0881219	0.989619
AGPAT1	0.0892192	0.0884151	0.991961
TOR1AIP1	0.0806069	0.0885174	0.991961
BCL2	0.667627	0.0885572	0.991961
ARR3	-2.93136	0.0885666	NA
LOC102723801	2.21999	0.0886367	NA
NRIP3	0.137719	0.0888299	0.994168
RBMS3-AS3	3.77256	0.0888906	NA
CNOT1	0.0897325	0.0889861	0.994222
AEN	0.105597	0.0890787	0.994222
MBD3	-0.0898923	0.0891929	0.994222
NT5E	0.0901781	0.0891967	0.994222
COL1A2	-0.0145255	0.846161	0.999464
HMG20B	-0.10071	0.0894994	0.994222
TNC	-0.207872	0.0896383	0.994222
UBAC1	-0.123524	0.0897753	0.994222
IL1RAP	-0.143868	0.0899021	0.994222
AKT3	0.0659885	0.0899416	0.994222
ACRBP	0.660856	0.0899472	0.994222
COPS6	-0.0940078	0.0899479	0.994222
NUDT10	-1.19268	0.0899524	NA
GNB4	0.0746629	0.0899628	0.994222
TRNP1	-0.226744	0.0900254	0.994222
HN1L	0.0749719	0.0901603	0.994222
MMEL1	-0.526983	0.0902114	0.994222
WBP1	-0.148092	0.0902546	0.994222
ACTR2	0.064334	0.0904027	0.994222
AL022476.2	1.20378	0.0905043	NA
IQCC	0.199636	0.0905294	0.994222
LOC101928870	3.31298	0.0906353	NA
APAF1	0.0861149	0.0907571	0.994222
FRYL	0.103466	0.0908328	0.994222
POLE3	0.0980747	0.0908694	0.994222
MGA	0.133283	0.0908877	0.994222
UBASH3B	0.106211	0.0909361	0.994222
SLC4A2	-0.0596811	0.0910738	0.994222
CCNDBP1	0.131916	0.0910916	0.994222
RFC2	-0.0840678	0.0911212	0.994222
SCFD1	0.0952915	0.0911774	0.994222
VCAN	0.0983879	0.328019	0.999464
POT1	0.129376	0.0913357	0.994222
C10orf118	0.116319	0.0913365	0.994222
CNTROB	-0.0824749	0.0913443	0.994222
PHOSPHO2-KLHL23	6.60369	0.0913685	NA
ABCA8	0.113103	0.0914057	0.994222
LEPRE1	-0.0912951	0.0915562	0.994222
OXCT1	0.0957794	0.0916019	0.994222
RBFOX2	0.0721473	0.0916869	0.994222
RELL2	-0.17585	0.0917221	0.994222
TMCC2	-0.209283	0.0919769	0.994222
ZNF83	-0.170245	0.0920746	0.994222
SNORA71A	6.58935	0.092078	NA
DCHS1	-0.100419	0.0921673	0.994222
ARF6	-0.0742628	0.0922286	0.994222
DDR2	0.0908988	0.0922297	0.994222
KITLG	0.154217	0.092299	0.994222
GRM8	-2.92536	0.0923368	NA
IPP	0.198437	0.0923556	0.994222
ULK3	-0.0975383	0.0924759	0.994222
LOC388242	-4.19918	0.0925629	NA
ITGA6	0.0871016	0.0925798	0.994222
RNMT	0.0982718	0.0926457	0.994222
TMEM220	-0.40369	0.0927262	0.994222
LOC102723641	3.26569	0.0929153	NA
EMC8	-0.130309	0.0929689	0.994222
PYURF	0.122438	0.0930197	0.994222
LOC101929145	0.357066	0.093074	0.994222
C12orf65	-0.148858	0.0932754	0.994222
AGFG1	0.0853217	0.0933143	0.994222
TM9SF2	0.0700924	0.0933496	0.994222
KCNQ1OT1	-0.27482	0.0933885	0.994222
SLFN11	0.0833086	0.0934452	0.994222
SCARNA9	0.845308	0.0934614	0.994222
CHTF8	0.0763222	0.0934764	0.994222
SAP25	-0.50508	0.0936876	0.994222
PTDSS2	-0.1292	0.0937457	0.994222
DYNC2H1	0.144648	0.0938669	0.994222
PRELID1	-0.109492	0.0938806	0.994222
VPS9D1	-0.15364	0.0939016	0.994222
PRKAB2	0.130607	0.0939321	0.994222
FAAH	-0.600603	0.0939405	0.994222
IDNK	0.30477	0.0939492	0.994222
PURB	0.0766916	0.0940114	0.994222
LOC440157	-0.621452	0.0940816	0.994222
REV3L	0.0977098	0.0941354	0.994222
FBXL19-AS1	-0.232194	0.094136	0.994222
ZFP62	0.117878	0.0942929	0.995078
CLTCL1	-0.160401	0.0944171	0.995488
PPP2R3B	-0.133459	0.0944834	0.995488
CMTM4	0.0928846	0.0945612	0.995508
EGLN3	1.02847	0.094868	NA
MTERF	-0.187008	0.094905	0.996728
FARP2	0.160604	0.0949228	0.996728
DOCK10	0.115339	0.0950816	0.996728
ADAM19	0.0925793	0.0950838	0.996728
AC147651.4	1.87466	0.0951089	NA
SETD1A	-0.120642	0.095129	0.996728
RNF31	-0.104878	0.0951791	0.996728
FAM199X	0.0879247	0.0952085	0.996728
RNU4-2	6.52655	0.0952387	NA
LOC102723564	-0.286316	0.0953633	0.997553
HOXA10-HOXA9	-2.88533	0.095399	NA
APIP	-0.130697	0.095598	0.999212
NPIPB11	-0.344463	0.0957981	0.999464
BCAS1	2.5435	0.0958694	NA
CHKB-CPT1B	1.82719	0.096127	NA
SIRT4	0.507813	0.0961714	0.999464
SEMA4A	-0.426812	0.0961945	0.999464
SLC1A5	0.0707473	0.0961983	0.999464
DNM1P50	-3.20973	0.0962017	NA
PLCL1	0.839451	0.0962194	NA
MCFD2	0.0726824	0.0964143	0.999464
CCNG2	0.104857	0.09643	0.999464
ISG20	-0.2381	0.0964699	0.999464
GART	0.0763512	0.0965148	0.999464
CDYL2	0.159324	0.0965182	0.999464
BAG5	0.105644	0.0965699	0.999464
DDIT3	-0.238885	0.0967452	0.999464
PCNA	-0.0830226	0.096843	0.999464
DNAJB5	-0.142977	0.0969886	0.999464
IRF9	-0.123073	0.0969893	0.999464
BID	-0.102929	0.0970698	0.999464
DNAJC22	0.207534	0.0971296	0.999464
PEX14	0.110788	0.0972816	0.999464
LEPROTL1	0.107138	0.0973467	0.999464
NAGPA	-0.151141	0.0974522	0.999464
ODF3B	-1.09958	0.0974783	NA
WNT3	-0.185038	0.0977016	0.999464
EFNA5	-0.187895	0.0977151	0.999464
PAQR4	-0.0864364	0.0979107	0.999464
THBS1	-0.113902	0.0979211	0.999464
DDX59	0.174809	0.097992	0.999464
FAM73A	0.113739	0.0980248	0.999464
SPPL3	-0.10003	0.0980409	0.999464
GDPD3	-0.306788	0.0980991	0.999464
SEC22B	0.0799118	0.0984443	0.999464
SNORA40	2.78475	0.0984785	NA
BTNL9	2.24399	0.0985051	NA
WNT10B	0.703142	0.0986587	NA
GABARAP	0.0864168	0.0986776	0.999464
RP11-122M14.1	3.4593	0.0989853	NA
CTSS	0.214003	0.0990487	0.999464
CCDC169	1.15684	0.09924	NA
KAT8	-0.121827	0.0992849	0.999464
ZBTB7A	-0.108082	0.0996807	0.999464
MMGT1	0.0990566	0.0997119	0.999464
SPEG	0.292004	0.0997191	0.999464
FCER1G	2.93684	0.0997196	NA
RP11-545I5.3	0.393688	0.0997493	0.999464
DLL3	-0.631965	0.0997821	0.999464
LINC00924	1.90345	0.0998362	NA
FAM86B1	-0.433402	0.0998846	0.999464
SF3B3	0.0669047	0.0999059	0.999464
SFT2D1	0.211714	0.099918	0.999464
LOC101929330	-3.69171	0.0999192	NA
ZNF213	0.152848	0.100043	0.999464
PLIN2	0.0911878	0.100058	0.999464
HIST1H2BK	0.276575	0.100297	0.999464
ACTR10	0.102751	0.100324	0.999464
BTBD1	0.069584	0.100336	0.999464
SNORA34	4.48395	0.100359	NA
SNORD89	4.48395	0.100359	NA
EFCC1	-0.821972	0.100398	NA
MBOAT1	0.153002	0.100567	0.999464
MMP19	-0.368268	0.100616	0.999464
FADD	-0.0979303	0.100655	0.999464
KIAA1467	-0.131414	0.100664	0.999464
SCRIB	-0.0760185	0.100681	0.999464
LOC101928370	0.776976	0.100685	NA
COG5	0.105491	0.100796	0.999464
LINC00116	0.461098	0.100828	0.999464
EBF2	-0.863125	0.100875	NA
FAM53C	0.0655959	0.10099	0.999464
FLJ20712	2.90951	0.101109	NA
CAV1	0.0646542	0.101207	0.999464
IFNE	-1.11689	0.101418	NA
UBALD1	-0.136133	0.10143	0.999464
CCDC71L	-0.133259	0.101486	0.999464
DHRS1	0.169544	0.101518	0.999464
C16orf91	-0.239307	0.101542	0.999464
MUC12	2.63749	0.101659	NA
ADIPOR2	0.0882005	0.101689	0.999464
PXMP4	0.121764	0.1017	0.999464
LMO2	-0.18097	0.101717	0.999464
MRPL48	-0.160607	0.101775	0.999464
CDC42EP2	0.114245	0.101804	0.999464
ARHGAP5	0.0884704	0.101948	0.999464
CDK19	0.0976939	0.102045	0.999464
PNPT1	-0.0959596	0.102185	0.999464
COPRS	-0.211961	0.102278	0.999464
MAPK8IP3	-0.131334	0.102316	0.999464
FAM156A	0.298528	0.102318	0.999464
MDM4	-0.191536	0.102338	0.999464
SLC30A9	0.0902406	0.102341	0.999464
CCT4	0.0626411	0.102438	0.999464
FAM208A	0.0920284	0.102438	0.999464
LRP6	0.0868107	0.102599	0.999464
HERC1	0.0904833	0.102657	0.999464
DPH5	0.182385	0.102702	0.999464
ZNF593	-0.229401	0.102714	0.999464
CMTM6	0.0690061	0.102821	0.999464
RP5-1057J7.6	-0.37578	0.102965	0.999464
ARMCX5	0.158811	0.103135	0.999464
MTMR6	0.0796945	0.10317	0.999464
SAMD1	-0.128636	0.103191	0.999464
MZT2B	-0.142164	0.103191	0.999464
TMPRSS2	0.957746	0.10322	NA
RHBDF1	-0.108969	0.103224	0.999464
HNRNPU-AS1	-0.196028	0.103286	0.999464
MICALL2	-0.114509	0.103325	0.999464
H2AFV	-0.0576957	0.103477	0.999464
LYL1	-0.163207	0.10352	0.999464
FHL1	-0.103901	0.103617	0.999464
TRAM2	0.0871933	0.103678	0.999464
RCSD1	1.33548	0.103778	NA
STAT2	-0.0956441	0.103814	0.999464
KIAA1430	0.100776	0.103874	0.999464
HIST2H3C	4.47042	0.103915	0.999464
MKNK1	-0.11885	0.103926	0.999464
GPD2	0.0892962	0.103965	0.999464
ZSCAN16-AS1	-0.377935	0.104014	0.999464
RAD54B	0.105429	0.104018	0.999464
HAUS6	0.0735558	0.104054	0.999464
SLMO2-ATP5E	0.298732	0.10414	0.999464
MT1F	0.6925	0.10427	NA
TTC38	0.10339	0.104285	0.999464
H2AFY2	0.119913	0.104297	0.999464
ATP6V0E1	-0.113044	0.10431	0.999464
PPP2R3A	0.131528	0.104493	0.999464
NPR3	0.138459	0.104503	0.999464
XBP1	-0.084867	0.104689	0.999464
LOC101928178	3.4184	0.104694	NA
LTBP1	0.093233	0.104697	0.999464
ACTL10	-0.733262	0.104748	NA
HYPK	-0.133139	0.10485	0.999464
GATSL2	-0.42214	0.104941	0.999464
CCDC150	-0.23287	0.105132	0.999464
DYSF	0.103523	0.105338	0.999464
CUL4B	0.0844017	0.105389	0.999464
MIR503HG	-0.429541	0.105425	0.999464
LRRC10B	3.87789	0.105462	NA
ZNF773	0.248635	0.105599	0.999464
MSS51	-0.500343	0.105612	0.999464
LOC102724621	4.19003	0.105625	NA
CPSF2	0.0693825	0.105684	0.999464
ZBTB39	0.146089	0.105693	0.999464
RAET1E	0.797814	0.105727	NA
LOC101929149	-2.93692	0.106028	NA
NCBP1	0.0803352	0.106039	0.999464
WRNIP1	-0.110874	0.106087	0.999464
LOC101929918	-3.2081	0.106093	NA
SLC4A4	2.51971	0.106208	NA
CTTN	-0.0648947	0.106217	0.999464
LOC102724372	-2.14299	0.106354	NA
CCDC12	-0.137086	0.106356	0.999464
MAPKBP1	-0.101377	0.106439	0.999464
OAS1	-0.129938	0.10652	0.999464
ZDHHC14	-0.15942	0.106605	0.999464
SQSTM1	0.0584273	0.106796	0.999464
MEDAG	-0.0982919	0.10699	0.999464
FBLN2	-0.187578	0.107077	0.999464
SP140L	-0.148124	0.107257	0.999464
BLACAT1	-3.69983	0.107283	NA
PM20D2	0.0996693	0.107323	0.999464
SLC3A1	0.905995	0.107326	NA
GK3P	3.45792	0.10747	NA
SGCG	-2.308	0.107531	NA
WNT5B	-0.201156	0.107572	0.999464
GPR108	-0.11903	0.107693	0.999464
FRMD5	0.190023	0.107761	0.999464
CCDC85B	-0.106391	0.107772	0.999464
BRAF	0.114572	0.107778	0.999464
SBK2	-1.74861	0.108043	NA
CTSV	0.185829	0.10807	0.999464
HOGA1	0.58634	0.108178	0.999464
CLIP2	0.0785015	0.10818	0.999464
GJB4	2.70204	0.108269	NA
CKAP2L	0.103485	0.108318	0.999464
SNORA7A	6.28242	0.108364	NA
HDAC10	-0.146827	0.108584	0.999464
RASSF10	1.3748	0.108635	NA
C7orf43	-0.141933	0.108767	0.999464
HMHA1	-0.11694	0.108791	0.999464
HSPG2	-0.110206	0.108985	0.999464
DCLRE1B	0.106168	0.108987	0.999464
ITGA3	-0.0825908	0.108998	0.999464
TCF7L1	-0.121314	0.109065	0.999464
ABCA7	-0.134115	0.109078	0.999464
PLK3	-0.144902	0.109235	0.999464
AC159540.1-2	-0.330129	0.109279	0.999464
QARS	0.0725499	0.109284	0.999464
FZD7	-0.409435	0.109288	0.999464
RNU5E-1	4.16116	0.10941	NA
CTPS1	-0.078555	0.109419	0.999464
CLVS1	-2.26004	0.109508	NA
MXD4	-0.100816	0.109705	0.999464
ENG	-0.107157	0.109739	0.999464
TRIM46	-0.224007	0.109746	0.999464
ST8SIA6	-0.330665	0.109772	0.999464
KDM1B	0.185666	0.109923	0.999464
PNMA2	0.150568	0.10996	0.999464
FAM86HP	-0.673693	0.109989	NA
LRFN1	-0.433447	0.11012	0.999464
DDB1	0.0751113	0.110134	0.999464
EXD3	-0.141563	0.110138	0.999464
CYTH2	-0.104846	0.11014	0.999464
IRF5	0.606188	0.11029	0.999464
DIEXF	0.125059	0.110338	0.999464
ENDOD1	0.0935329	0.110397	0.999464
ERAP1	0.0678109	0.110674	0.999464
EGR2	-2.11026	0.11073	NA
ELAVL2	3.06792	0.110732	NA
PUM1	0.0726507	0.110747	0.999464
SOCS2	0.241749	0.110796	0.999464
HPS5	0.104472	0.110808	0.999464
HIST1H2AC	1.04776	0.110878	0.999464
CHML	0.0972698	0.110887	0.999464
SLFN14	3.33016	0.111084	NA
HEATR5A	0.123196	0.111145	0.999464
CLDN12	0.102831	0.111206	0.999464
MPST	-0.112525	0.111426	0.999464
MCM4	0.073391	0.111501	0.999464
RFX5	-0.0771824	0.111589	0.999464
FLVCR2	0.309557	0.111811	0.999464
HMGN3-AS1	0.444906	0.111816	0.999464
LOC102724387	-2.72862	0.111965	NA
TRIM28	-0.059028	0.111975	0.999464
MSMP	-0.456868	0.111989	0.999464
ZACN	2.33472	0.112128	NA
LOC100132249	1.35303	0.112174	NA
CREB3L4	0.203834	0.112186	0.999464
DOCK4	0.0959803	0.112313	0.999464
COTL1	-0.0754632	0.112401	0.999464
FAN1	0.1142	0.112425	0.999464
ARL14EP	0.139499	0.112571	0.999464
MED9	0.127267	0.112599	0.999464
BMP1	-0.0763462	0.112629	0.999464
GPCPD1	0.141203	0.112639	0.999464
LOC101928055	-0.978378	0.11303	NA
NFYA	-0.0991316	0.113051	0.999464
MECR	0.17436	0.113265	0.999464
MIR600HG	-0.300508	0.113341	0.999464
DUSP18	0.225836	0.113348	0.999464
AAR2	0.0958393	0.113426	0.999464
TMEM178B	1.21597	0.113429	NA
SYNJ2BP-COX16	-1.53056	0.113432	NA
C3orf52	0.191986	0.113475	0.999464
IPO11-LRRC70	-0.32967	0.113529	0.999464
NME1-NME2	0.230426	0.11353	0.999464
SOCS2-AS1	3.15795	0.113546	NA
CLASP2	0.0766004	0.11356	0.999464
LOC102724187	-0.362534	0.113639	0.999464
TRANK1	0.151355	0.11366	0.999464
GTF3A	-0.102184	0.113956	0.999464
LINC00920	0.489216	0.114038	0.999464
CYB561D1	0.134224	0.114087	0.999464
CCDC6	0.0955674	0.114139	0.999464
REV1	-0.0899418	0.114147	0.999464
HNRNPF	0.0559979	0.114234	0.999464
EPS15	-0.0732948	0.114265	0.999464
DDX55	-0.120264	0.114349	0.999464
LOX	0.084408	0.114352	0.999464
CES2	0.0892207	0.114369	0.999464
CCDC130	-0.142441	0.114522	0.999464
PAICS	0.0651378	0.114677	0.999464
FAT4	0.108395	0.114689	0.999464
NEU1	-0.0949423	0.114716	0.999464
PHKA1	0.236399	0.11476	0.999464
ARID5A	-0.187049	0.114861	0.999464
FER1L6	3.50531	0.114885	NA
SMTN	-0.0689924	0.114889	0.999464
FAM162A	-0.159553	0.114911	0.999464
RPS6KC1	0.106929	0.114911	0.999464
LOC100507346	-2.91556	0.114976	NA
LUZP6	0.0673945	0.114981	0.999464
ACVR1B	0.0856068	0.115014	0.999464
FAM189A2	-0.270337	0.115038	0.999464
PPP3CA	0.109164	0.115061	0.999464
FNIP2	0.0908835	0.115093	0.999464
FAM86JP	0.672225	0.115227	0.999464
RNU6ATAC	2.97238	0.115248	NA
LOC100506859	3.46327	0.115251	NA
HAGH	-0.105745	0.115274	0.999464
DAPK3	-0.0857401	0.115447	0.999464
SMC2	0.0679507	0.115474	0.999464
EI24	0.0734302	0.115476	0.999464
AASDH	0.15876	0.11548	0.999464
ZNF600	0.254299	0.11581	0.999464
HSPA12B	0.095723	0.115876	0.999464
VILL	0.217561	0.115903	0.999464
TNK2	-0.111363	0.115994	0.999464
ASCC1	0.124042	0.116097	0.999464
ZBTB8A	0.135293	0.116109	0.999464
USHBP1	-0.211965	0.11618	0.999464
GFOD1	-0.305204	0.116213	0.999464
KIF1B	0.0748325	0.116248	0.999464
PTMA	-0.086084	0.116428	0.999464
USB1	0.10088	0.116442	0.999464
NDUFS6	0.107044	0.116481	0.999464
GNA13	0.0880974	0.11653	0.999464
PFN2	0.12245	0.116638	0.999464
CEBPB	-0.469978	0.116676	0.999464
ANKRD20A19P	3.12108	0.116699	NA
TFCP2	0.0900935	0.116786	0.999464
VPS13D	0.0985251	0.116789	0.999464
B3GALT6	-0.117573	0.116865	0.999464
TIMM23	0.0985107	0.116979	0.999464
RNF144A	-0.698511	0.117092	NA
SPEF2	0.951376	0.117134	NA
NT5C1B	-2.92091	0.117217	NA
C5orf49	2.79272	0.117371	NA
FGFRL1	-0.10762	0.117396	0.999464
AP2A1	0.0782565	0.117429	0.999464
AC010226.4	1.2552	0.117471	NA
UCKL1	-0.132176	0.117509	0.999464
DGAT2	0.402133	0.117582	0.999464
MRPS34	-0.108655	0.117746	0.999464
AC016629.8	-0.473713	0.117884	0.999464
CENPM	-0.115006	0.117903	0.999464
EFCAB4B	0.144192	0.117983	0.999464
C16orf45	0.235001	0.118032	0.999464
BEAN1	-0.685951	0.118058	NA
EPSTI1	-0.169104	0.118109	0.999464
MRPL35	0.0858077	0.118153	0.999464
TRMT2A	-0.106738	0.118157	0.999464
SLC12A7	-0.115767	0.118161	0.999464
LOC101928286	3.26297	0.118233	NA
MYO18B	-1.74471	0.118276	NA
VIL1	0.426054	0.173253	0.999464
SPTBN4	-0.995159	0.118744	NA
HHEX	-0.119441	0.118807	0.999464
GTF2H2	-0.181802	0.118934	0.999464
ILF3-AS1	0.18858	0.118964	0.999464
HCP5	0.23914	0.118973	0.999464
RP11-395P17.3	-0.340577	0.119098	0.999464
IFFO1	-0.097428	0.119163	0.999464
POLR3K	-0.141548	0.119213	0.999464
EIF3C	-0.0963053	0.119323	0.999464
GSTP1	-0.0754292	0.119579	0.999464
TTC19	-0.099029	0.119627	0.999464
LZTS2	-0.0819056	0.119629	0.999464
OSER1-AS1	-0.520194	0.119635	0.999464
LOC102724164	-0.298273	0.119666	0.999464
C17orf67	-0.339449	0.119672	0.999464
WSCD1	-0.304107	0.119713	0.999464
SFXN3	0.089395	0.119748	0.999464
FLJ39632	-1.10954	0.119765	NA
CAP1	0.0551432	0.11991	0.999464
DIAPH2	0.163142	0.119942	0.999464
LEAP2	-2.04651	0.120068	NA
MAN2A1	0.0718832	0.120103	0.999464
MED13	0.0726661	0.120131	0.999464
DTL	0.0732364	0.120181	0.999464
RBM12	0.0687087	0.120199	0.999464
SEMA3G	-0.311015	0.12021	0.999464
RC3H2	0.115481	0.120326	0.999464
ATG4D	-0.173519	0.120338	0.999464
PIP4K2B	0.0652327	0.120346	0.999464
SNORA57	6.07867	0.120387	NA
C11orf80	-0.149414	0.120463	0.999464
SURF6	0.0989239	0.120639	0.999464
EFS	1.60714	0.12067	NA
PDCD6IP	0.0605296	0.120676	0.999464
NCOA4	0.0694697	0.120695	0.999464
ABHD17A	-0.127376	0.120737	0.999464
OXCT1-AS1	1.72667	0.120826	NA
CTF1	-0.498726	0.120945	0.999464
SIK1	0.389407	0.120987	0.999464
ANKRD13B	-0.154497	0.121245	0.999464
EIF2S2	-0.0756745	0.121254	0.999464
LOC101929573	4.34612	0.121324	NA
RNU5A-1	4.34612	0.121324	NA
SNORA16A	4.34612	0.121324	NA
BBS9	0.154196	0.12137	0.999464
AC008697.1	-2.92851	0.121421	NA
TERF2	0.0965528	0.121603	0.999464
MTMR11	0.167472	0.121609	0.999464
SDF4	-0.0721526	0.121649	0.999464
PRPF38B	-0.0777031	0.12167	0.999464
PROX1	-1.55905	0.121681	NA
ZNF559	-0.157677	0.121702	0.999464
EFNB1	0.081454	0.121817	0.999464
ADAMTS14	0.160856	0.515964	0.999464
LOC101929643	2.81843	0.121827	NA
SPRYD7	-0.155492	0.121841	0.999464
C15orf60	-0.371066	0.121897	0.999464
C6orf132	-0.131574	0.121953	0.999464
RP5-914P20.5	-0.680466	0.121956	NA
STUB1	-0.0854339	0.122039	0.999464
AVIL	0.555704	0.122041	0.999464
SYMPK	-0.071727	0.122042	0.999464
GABPB2	0.252051	0.122361	0.999464
ZBTB8OS	0.172999	0.122361	0.999464
XPNPEP3	0.172072	0.122649	0.999464
ZFPM2	-0.125973	0.122875	0.999464
STAG1	0.0676037	0.122962	0.999464
ZZZ3	0.0694248	0.123012	0.999464
GANC	0.143857	0.123107	0.999464
FGFR4	-0.233549	0.123133	0.999464
RNY3	6.03422	0.123144	NA
MIP	2.69812	0.12318	NA
PRKDC	0.094164	0.12321	0.999464
TBKBP1	-0.143586	0.123232	0.999464
TLR3	0.207519	0.123373	0.999464
WDSUB1	0.206679	0.123386	0.999464
SLC11A1	-1.35057	0.123459	NA
TDRD7	0.116704	0.123679	0.999464
PIP4K2C	0.121701	0.123711	0.999464
RBMS3	-0.145971	0.123758	0.999464
SLITRK5	-0.77779	0.123854	NA
CTSO	0.276629	0.123879	0.999464
HTATSF1P2	-0.401918	0.123879	0.999464
TMEM106B	0.0972166	0.123984	0.999464
BTRC	0.116621	0.124048	0.999464
ARHGAP33	-0.169414	0.124132	0.999464
ASH1L	0.0985826	0.124162	0.999464
LMOD1	0.452777	0.124339	0.999464
RNF220	-0.0954764	0.124375	0.999464
EFCAB14	0.0647012	0.124391	0.999464
CNOT10	0.0956407	0.124434	0.999464
COQ10A	-0.171345	0.124534	0.999464
DENND4B	-0.0937201	0.124586	0.999464
EIF4B	0.0653319	0.124645	0.999464
KRR1	0.0944993	0.124655	0.999464
ZNF780A	0.162149	0.124778	0.999464
PMS2P5	0.380835	0.124896	0.999464
LOC101928589	4.32135	0.1249	NA
FANCD2	0.0823754	0.124938	0.999464
KIAA2018	0.143819	0.124977	0.999464
APOL3	0.0697806	0.125002	0.999464
LOC102723361	-0.937528	0.125026	NA
MOB1B	0.0850402	0.125094	0.999464
WDR83	-0.171582	0.125173	0.999464
C1QL1	-0.271616	0.125203	0.999464
NEIL3	0.134265	0.125314	0.999464
FUBP1	0.0650599	0.125449	0.999464
TXN2	0.127087	0.125453	0.999464
SCHIP1	0.794237	0.125533	0.999464
RGAG4	0.926645	0.125612	NA
ANLN	0.0497672	0.125696	0.999464
LOC145783	0.365566	0.125782	0.999464
HDHD3	-0.177482	0.125791	0.999464
TMEM154	-0.346782	0.125897	0.999464
CLINT1	0.0707055	0.12595	0.999464
LOC100506022	0.508589	0.125952	0.999464
RP11-219B17.1	-3.21471	0.125994	NA
RNU4-1	5.98836	0.126042	NA
DHX40	0.0799998	0.126225	0.999464
IMP4	0.129229	0.126315	0.999464
AK4	0.164676	0.126404	0.999464
GPR17	-0.288086	0.126425	0.999464
PPIG	-0.0668064	0.126426	0.999464
FANCB	0.169676	0.126454	0.999464
HIATL2	-0.46083	0.126637	0.999464
C2orf42	0.165146	0.12667	0.999464
GLTSCR1	-0.129029	0.126716	0.999464
COMT	-0.087086	0.126829	0.999464
ELP6	0.110319	0.126866	0.999464
RUVBL2	0.0857305	0.126919	0.999464
IFNLR1	0.411802	0.126958	0.999464
DAZAP2	0.0684117	0.127056	0.999464
CAB39	0.065027	0.127094	0.999464
B3GNT5	0.100121	0.127126	0.999464
TMTC3	0.101839	0.127134	0.999464
SCART1	-0.402291	0.127212	0.999464
STK25	-0.0570177	0.127272	0.999464
LYPLA1	0.087723	0.127384	0.999464
ICK	0.120368	0.127554	0.999464
NRP1	0.0806222	0.127555	0.999464
CNN3	-0.0610546	0.127675	0.999464
PSMA7	-0.0779158	0.127862	0.999464
MAPK7	-0.119476	0.127989	0.999464
COL6A2	-0.136179	0.128021	0.999464
LEPROT	-0.0715045	0.128028	0.999464
SLMAP	0.0728521	0.128057	0.999464
LINC00341	-0.196397	0.128078	0.999464
LCLAT1	-0.154839	0.128169	0.999464
PHKG2	-0.18294	0.128176	0.999464
ENOSF1	-0.106189	0.128236	0.999464
CDH8	2.45223	0.128293	NA
KCNA7	-0.949164	0.128296	NA
CNTF	-5.95147	0.12844	NA
SH2B2	-0.460212	0.128448	0.999464
C10orf54	0.0961981	0.128529	0.999464
MGAT5	0.0884107	0.12874	0.999464
TLN2	-0.112956	0.128865	0.999464
COPZ1	0.0687231	0.129007	0.999464
CXADR	0.193937	0.129022	0.999464
SYNPO2L	2.19741	0.129092	NA
SYS1-DBNDD2	1.104	0.129159	NA
C9orf163	-0.447019	0.129161	0.999464
CGGBP1	0.0721804	0.129435	0.999464
CEBPD	-0.305952	0.129456	0.999464
EIF4G2	0.0489252	0.12967	0.999464
TMEM163	3.21991	0.129807	NA
ZNF219	-0.102606	0.129867	0.999464
JMJD8	-0.0948526	0.129897	0.999464
LOC102724872	-0.262893	0.129976	0.999464
AQP11	0.529793	0.130004	0.999464
RNF19B	0.0958506	0.130123	0.999464
SHANK1	-0.304951	0.130249	0.999464
WDR1	0.0641464	0.130442	0.999464
MAFG	-0.0771243	0.130573	0.999464
CCNL1	-0.112347	0.130664	0.999464
HNRNPC	0.0838427	0.130674	0.999464
FOXA3	0.629727	0.130711	NA
SLC2A2	3.46226	0.130888	NA
EARS2	0.120342	0.130936	0.999464
LOC101929724	4.01934	0.131102	NA
SNORA84	4.01934	0.131102	NA
BFAR	0.087417	0.131158	0.999464
UBTD2	0.0829065	0.131169	0.999464
ALDH1B1	0.100543	0.131266	0.999464
ZADH2	0.097156	0.131311	0.999464
IL17RE	-0.357623	0.131484	0.999464
HAUS5	-0.0861113	0.131514	0.999464
PIK3R5	-2.03848	0.131678	NA
GATC	0.0795623	0.131718	0.999464
FAM83F	1.24323	0.131787	NA
CREM	-0.148692	0.131847	0.999464
PPP2R5B	-0.106147	0.131967	0.999464
EPB41L4A-AS1	-0.233878	0.132023	0.999464
TVP23A	-0.760008	0.132043	NA
RPL23AP82	0.251747	0.132188	0.999464
MAGOH	0.1488	0.132203	0.999464
LOC100272216	-1.96882	0.132231	NA
RNY1	5.89201	0.132302	NA
NDUFB4	-0.0949075	0.13257	0.999464
EME2	-0.295569	0.132586	0.999464
RUFY1	-0.079867	0.132605	0.999464
ARL2-SNX15	5.8873	0.132614	NA
TCTN1	0.169731	0.132702	0.999464
LOC102724828	-2.88297	0.133032	NA
AFTPH	0.097461	0.133048	0.999464
ABCB9	0.162926	0.133207	0.999464
DLGAP5	0.0645427	0.133322	0.999464
PON3	2.38364	0.133336	NA
PAX8	0.382456	0.133353	0.999464
RASGRF1	-0.745924	0.1334	NA
FIG4	0.140032	0.133498	0.999464
RCBTB2	0.131038	0.13353	0.999464
SLC6A16	-0.533903	0.133676	0.999464
LOC101060181	-0.955275	0.133704	NA
NR2F1-AS1	-0.255976	0.134139	0.999464
DAAM1	-0.114811	0.134322	0.999464
ZNF76	-0.102849	0.134376	0.999464
GOLGA8B	-0.145593	0.134439	0.999464
CHRD	-0.221129	0.134464	0.999464
CNOT6L	0.0815252	0.134466	0.999464
DHRS4L1	-1.05551	0.134548	NA
SYNE2	0.106444	0.134616	0.999464
VGLL3	-0.0996728	0.134637	0.999464
TRIM2	0.117796	0.134654	0.999464
SLC2A6	-0.137383	0.134778	0.999464
NDUFB11	-0.102604	0.134783	0.999464
B4GALNT4	-0.214205	0.134828	0.999464
CREG1	-0.162189	0.134876	0.999464
ADSS	0.0658761	0.13491	0.999464
ZNF845	0.186479	0.134933	0.999464
UCP2	-0.119462	0.135056	0.999464
EIF2B4	-0.0944638	0.135066	0.999464
SLC24A1	0.142506	0.135118	0.999464
TRMT1L	0.110362	0.135154	0.999464
CNNM3	-0.0949035	0.135203	0.999464
SLC9A6	0.101254	0.13521	0.999464
TIAM2	0.16618	0.135317	0.999464
FBXL17	0.203747	0.135381	0.999464
RP4-794H19.4	0.431185	0.135398	0.999464
SMAD5	0.075724	0.135446	0.999464
DDX11L1	3.21547	0.135469	NA
ATM	0.114992	0.135485	0.999464
SARDH	0.740816	0.135528	NA
RBMXL1	0.125638	0.135537	0.999464
FCF1	0.0977269	0.135658	0.999464
SNORA49	5.84133	0.135691	NA
APPL2	-0.0927247	0.135735	0.999464
PRKCI	0.0699682	0.135797	0.999464
UNC93B1	-0.145921	0.135852	0.999464
ZNF470	0.228255	0.135878	0.999464
GOLGA2	-0.088523	0.135881	0.999464
METTL6	0.142663	0.135882	0.999464
MRPS18B	0.0915324	0.135899	0.999464
PDXDC1	0.0654965	0.135899	0.999464
ALDH1A2	2.04637	0.135921	NA
[truncated: 19,218 more rows]
[truncated: 13 more columns]

## Sheet: DEG_48H VS CTRL
Gene Id	TMAO48_vs_Control
	LFC	Pval	FDR
FOS	0.228608	0.144919	0.377805
EGR1	0.236573	0.219787	0.479473
PI16	-1.89456	1.17853e-18	4.83956e-16
EBF4	0.321616	0.0807053	0.269088
COL6A3	-1.8812	2.79805e-16	7.26923e-14
JUN	0.260369	3.3308e-08	2.15234e-06
IDUA	-0.462466	0.00143414	0.0158615
DUSP1	0.626132	5.55918e-14	1.10575e-11
MEGF6	-0.0989789	0.0138317	0.0824118
GFRA1	0.473956	4.15317e-14	8.52739e-12
LOC101928281	-0.256767	0.0508227	0.201835
SDCBP2	-0.793412	0.0905845	NA
ANKRD1	0.0999899	0.0231438	0.120401
AGRN	-0.11365	0.00386873	0.033663
PCSK9	0.225757	0.0112409	0.0712279
MYC	0.227903	0.00031471	0.00490941
KLF2	-0.217423	0.00329505	0.0299187
CTGF	0.179504	0.000135962	0.00253784
CYR61	0.442344	7.57367e-17	2.1912e-14
SREBF1	-0.308941	3.35627e-07	1.64328e-05
BDNF	0.189408	0.00935777	0.0629955
IER2	-0.1822	0.000984421	0.0119463
CITED2	0.256683	5.32455e-08	3.13287e-06
SGK1	0.201529	0.00950869	0.0638089
TMEM259	-0.209232	3.97447e-06	0.00013938
PGP	-0.257264	0.000916771	0.0113859
TGFB2	0.0828099	0.160897	0.401265
FOXC2	-0.171725	0.164139	0.405809
JAG2	-0.295486	2.27236e-05	0.000586759
ID3	0.175487	0.00390216	0.0338604
NOTCH3	0.0821634	0.221057	0.480364
SPRY2	0.477888	4.14605e-08	2.57163e-06
DKK1	0.132876	0.119094	0.337129
LTBP4	-0.0400943	0.450016	0.706079
IGFBP2	0.0145211	0.844209	0.933331
TMEM132A	-0.279541	2.02881e-07	1.0414e-05
SLC38A2	-0.118694	0.0076822	0.0551677
JUND	-0.117312	0.11745	0.334782
SCD	0.222355	1.3686e-05	0.000387161
KLF6	0.133481	0.017918	0.0999105
HES1	0.051143	0.532321	0.763372
ZNF625-ZNF20	5.05338	0.00146966	NA
IER3	0.088264	0.18058	0.42763
C15orf38	0.235595	4.82128e-06	0.000164986
LINC00657	0.256264	5.04668e-12	7.55814e-10
NR2F2	-0.177117	0.000206884	0.0035162
LOC730101	-0.33674	5.25e-11	6.68325e-09
SEMA6B	-0.177281	0.000590752	0.00813003
ACAP3	-0.396201	2.82701e-08	1.87437e-06
LSP1	-1.23215	0.000647415	NA
FSTL3	-0.103054	0.1437	0.375782
KIF26B	-1.35753	4.45281e-08	2.69925e-06
JUNB	-0.0719594	0.337671	0.607166
HBEGF	0.212889	0.002292	0.0228662
LZTS3	0.107368	0.109057	0.322317
IGFBP3	-0.309639	0.000310121	0.00485589
GATA2	-0.0322176	0.49835	0.74043
ABHD14A-ACY1	0	1	NA
LOC613037	-0.532115	0.000866757	0.010903
NR2F1	-0.213639	0.00293752	0.0274759
BTG1	-0.178517	0.0269912	0.133126
RASA1	0.0200332	0.667732	0.844329
LOC102724956	-4.55889	0.00451931	NA
GADD45B	0.262341	0.000497153	0.00712377
FAM50A	-0.0201819	0.690063	0.857825
CHCHD10	-0.41999	0.0582527	0.218362
MYLK2	-1.09776	1.06953e-17	3.89002e-15
ID1	0.0670003	0.311663	0.582968
TXNIP	0.548982	2.77954e-20	1.50155e-17
FAM89B	-0.483328	2.55731e-06	9.6031e-05
LDLR	0.0903321	0.126783	0.349981
SSBP4	-0.22188	0.00213371	0.021725
SAMD4A	0.189623	0.000576594	0.00798698
AC104134.2	4.14715	0.0159601	NA
HOXD9	-0.368203	3.23632e-08	2.10195e-06
MAF	-0.176635	0.0327646	0.150952
IGFBP7	-0.324246	1.20796e-06	4.92865e-05
TAOK1	0.253195	7.82097e-08	4.38595e-06
HIST1H2AB	0.609641	0.715482	NA
DTWD2	0.678255	0.00302577	0.0280744
H1FX	-0.160637	0.0343182	0.155803
CLIC4	0.0797363	0.0184909	0.101724
SIX2	-0.469243	2.09472e-05	0.000545312
CRIM1	0.0872274	0.0122284	0.0756402
SMAD6	0.0411429	0.71326	0.871215
NPIPB3	-0.6153	0.00017389	0.00308304
NDRG1	-0.111116	0.00677476	0.050112
DGAT1	-0.231064	0.00590836	0.0454187
BMP4	-0.0675731	0.333186	0.603597
ZNF579	-0.233751	0.0364605	0.162004
HNRNPAB	-0.0753612	0.0817938	0.271296
BIRC6	0.167917	0.00632385	0.0477784
EBPL	-0.402116	0.0192937	0.105141
CASC5	0.236659	9.97575e-07	4.19113e-05
DUSP5	0.311306	0.000309524	0.00485251
CACNG8	-0.314371	0.00974261	0.0646967
PIEZO1	-0.149886	0.00519367	0.0415298
FILIP1L	0.14033	0.103795	0.312587
ALDH1A1	0.219803	1.45123e-05	0.000404177
GDF15	0.38716	6.26717e-09	4.81643e-07
MFI2	-0.0254918	0.591593	0.799976
DUSP8	0.0987285	0.419978	0.680084
KLHL17	-0.432573	5.60451e-06	0.000184833
BRD4	-0.159163	0.00596674	0.045757
SCARF2	-0.0893193	0.319894	0.591724
CTU1	-0.564982	0.0080632	0.0569992
PCDH1	-0.446472	2.32108e-11	3.07784e-09
CAPN15	-0.304955	1.26939e-09	1.12218e-07
TWIST2	-0.522803	0.000130299	0.00245008
MSH5-SAPCD1	-0.457301	0.00046057	0.00675467
SRSF4	-0.134372	0.00171528	0.0182958
INO80B-WBP1	-5.35855	0.00250523	NA
SAFB2	-0.232423	0.00024163	0.00395874
MOXD1	1.60365	2.8088e-06	0.00010455
FLJ31306	-0.178483	0.0205469	0.109578
EGR3	0.850286	0.385396	NA
GALNT7	-0.139793	0.0221315	0.11594
DNAJC1	-0.141515	0.105443	0.31547
SCARNA12	0.33066	0.658114	NA
PKD2	0.0339388	0.496422	0.73933
KLHL9	0.180588	0.000890813	0.0111505
FOSB	-0.160131	0.605874	0.807764
DMXL1	0.248607	1.04661e-05	0.000306285
GNB2	-0.2314	4.99389e-05	0.00113522
ECI1	-0.163077	0.086102	0.278906
EPHA2	-0.0334393	0.510067	0.748864
STAB1	-0.252155	7.52084e-06	0.000231257
MMRN2	-0.324951	6.98466e-10	6.78738e-08
HIP1R	-0.167911	0.00297454	0.0277406
MMP2	-1.12921	4.5722e-72	5.82041e-68
HOXA2	-0.306032	0.0378394	0.166217
ADD3	-0.0978079	0.0339091	0.154554
PLK2	0.224863	1.13616e-06	4.65059e-05
LIMS2	-0.139828	0.0340334	0.154952
DNM1	-0.100983	0.109717	0.323236
SSFA2	0.0294916	0.440655	0.697878
OBSL1	-0.136082	0.182994	0.430592
CCZ1	-0.0295045	0.615793	0.812512
SELO	-0.312997	1.98334e-05	0.000521612
CPT1A	0.0106133	0.829361	0.927934
FASN	-0.176069	0.00386239	0.0336308
CEP68	0.0941924	0.178125	0.424234
KCNAB1	-0.403956	2.89699e-05	0.00072739
CRLS1	-0.30833	0.0057298	0.0444487
FAM193B	-0.401927	7.93993e-07	3.46148e-05
NBEAL1	0.407031	0.000459964	0.00675467
TBX1	-0.457713	6.43757e-08	3.72501e-06
ZFP36L2	-0.0114269	0.829478	0.927934
NOTCH1	-0.152889	0.00862863	0.0598923
DOT1L	-0.115625	0.0640881	0.232037
HIST2H2AC	0.293736	0.717124	NA
UBE2S	-0.0638069	0.401145	0.665701
HIST2H2AA3	8.37384	0.0236869	0.122178
DHCR7	0.0602852	0.325616	0.597275
MSANTD2	-0.402689	6.85439e-06	0.000216517
RIF1	0.100792	0.0543297	0.209974
DUS1L	-0.193106	0.000374758	0.00568613
PLEKHO2	0.092842	0.0891471	0.285394
TINAGL1	-0.217053	2.26772e-05	0.00058675
MLH1	0.151609	0.00373653	0.0328268
FBRSL1	-0.256275	6.34024e-05	0.00136567
ATG13	0.0353508	0.489232	0.735327
ADAMTS7	-0.383816	5.34032e-10	5.43858e-08
C4orf48	-0.525209	0.0447134	0.185649
FAM156B	-0.467162	4.39094e-06	0.000150665
MME	0.550286	4.69841e-16	1.19622e-13
MARVELD1	-0.0448626	0.436156	0.69412
NR2F6	-0.220362	0.0345107	0.156398
ADAMTS15	-0.611566	5.7147e-14	1.1192e-11
RTEL1-TNFRSF6B	-0.564563	0.000250696	0.00408581
LOC101929668	-0.512682	0.0467286	0.190904
THEM6	-0.00113112	0.986567	0.995098
PI4KAP2	-0.323775	0.00177373	0.018832
CPNE8	0.499974	0.000415277	0.00622672
KRTCAP2	-0.0353424	0.632709	0.82322
CDH24	-0.0551915	0.415927	0.677077
C17orf103	0.30106	0.000736317	0.00960381
MVD	0.015468	0.788634	0.910937
MARCKS	-0.372257	2.18396e-13	4.02924e-11
KANK3	-0.469705	7.25584e-07	3.19609e-05
BSN	0.242969	0.37312	0.64178
ATOH8	0.195708	0.015788	0.0905319
TOMM40	-0.197667	0.00249889	0.0244137
D2HGDH	-0.120751	0.204132	0.459117
LMAN1	0.0762537	0.0612736	0.22596
ZNF436	-0.0737835	0.228146	0.488306
MGC27345	-0.131124	0.226471	0.486004
BRICD5	-0.418939	0.000883855	0.0110743
BTG2	0.231453	5.9085e-06	0.000192366
LOC102724594	0.053928	0.694642	0.86011
UPK3BL	-0.309016	0.00964869	0.0643491
PIF1	-0.407542	1.17148e-05	0.000337398
PRSS35	0.240896	0.282869	0.552967
CTXN1	-0.582895	7.29718e-05	0.00152785
LOC642423	1.08581	0.0273752	NA
MIB2	-0.230791	5.20135e-05	0.00117608
IDI1	0.216742	1.2021e-05	0.000345279
HEBP2	-0.334505	0.0104526	0.0679275
MARVELD2	0.482748	0.0187963	0.103141
FAM43A	-0.288467	8.4013e-11	9.90265e-09
YBX1	-0.148902	0.0226783	0.118318
IFITM3	0.267299	8.65926e-10	7.99554e-08
TNKS2	0.108401	0.0163845	0.0931969
RRAS2	-0.0764646	0.183738	0.431388
LOC102724515	-0.749556	0.56872	NA
LOC102723554	-0.233219	0.0793158	0.266759
LOC102723603	0.936902	0.185439	NA
RPSAP58	0.120271	0.048288	0.195593
BASP1	-0.108773	0.156005	0.394585
FADS3	-0.125751	0.0319212	0.148848
SSU72	-0.145085	0.0038428	0.0334878
CITED4	-0.232176	0.409553	0.671666
PPAN-P2RY11	0.773056	0.0579783	0.217784
LOC285074	-0.20095	0.120289	0.339003
MACROD1	-0.11695	0.271053	0.5399
LEPREL2	-0.334996	3.66101e-09	2.96845e-07
SNAPC1	0.276422	3.59294e-05	0.000871203
COL4A2	-0.141174	0.0061741	0.0470073
ZNF395	0.0342879	0.452343	0.707186
OTUB2	0.548848	0.0271045	0.133478
NSFP1	0.363221	0.0450947	0.186928
RPS6KA3	0.25082	1.08267e-06	4.46031e-05
LRIG1	-0.160157	0.0651872	0.23435
C1QBP	-0.210019	0.0198912	0.107203
CEP350	0.277358	5.68805e-06	0.000186621
FAM129A	0.763501	2.83089e-20	1.50155e-17
MTA1	-0.11803	0.00530256	0.0420675
SACS	0.0255545	0.674477	0.847758
HOOK2	-0.270673	0.00558327	0.0437116
SULF1	-0.225714	0.000390032	0.00590382
ADM	-0.025055	0.755279	0.894703
BRI3	-0.210871	0.0109373	0.069966
CSNK1G2	-0.213004	6.95218e-06	0.000217983
NPIPB5	-0.346459	0.0150447	0.0875314
CTBP1	-0.18892	1.64509e-05	0.000446525
LOC102724426	-0.428927	0.451312	NA
CCDC61	-0.215415	0.0496057	0.199142
ADARB1	-0.0962528	0.176257	0.421836
TGM2	-0.578317	2.17034e-26	2.12526e-23
LOC90834	-0.696009	0.0424467	0.179696
C5orf66	-0.280148	0.0823111	0.272373
FAM20C	-0.385349	1.99265e-07	1.02698e-05
KIFC3	-0.221867	1.96818e-05	0.000518736
MEX3D	-0.217265	0.011587	0.072877
LAMP1	-0.207717	1.6878e-06	6.69338e-05
HIST1H2AD	1.53043	0.526386	NA
LOC102723360	-0.727579	2.96939e-10	3.23079e-08
PNN	-0.0824986	0.114724	0.330805
KLHL42	0.0846886	0.125522	0.348125
ARFGEF1	0.10561	0.0165557	0.0938772
SMAD7	-0.149986	0.141565	0.372864
EID2	-0.0939924	0.308552	0.580617
CCNA2	0.12926	0.00173673	0.0184546
LOC102724235	1.82218	0.378728	NA
DICER1	0.110399	0.05303	0.206887
NSF	0.0881938	0.074487	0.255999
HECTD1	0.0731167	0.0749081	0.25703
AGPS	0.102134	0.00819301	0.0576226
IL8	0.0199798	0.879666	0.952142
NLGN2	-0.198697	0.00632416	0.0477784
PEX19	0.268383	2.88561e-08	1.90331e-06
ATF6B	-0.105167	0.0279545	0.13645
YBX3	-0.0450487	0.56901	0.788279
CHKB	-0.217702	0.0242203	0.123974
LOC101928921	3.94061	0.0182588	NA
CHTF18	-0.431593	1.29754e-11	1.7954e-09
ZNF771	-0.446681	0.054994	0.211184
AKAP11	0.141352	0.0102979	0.0673995
LAMA5	-0.235026	0.000166155	0.00297731
ABCA3	0.144764	0.0316537	0.147981
ISYNA1	-0.0502074	0.327848	0.599296
MAGED2	-0.203058	1.10902e-06	4.55415e-05
EXOC5	0.140671	0.00259689	0.0250823
SLBP	-0.124827	0.0637866	0.231406
SMG1	0.105258	0.107313	0.318807
AZI1	-0.175038	0.00162504	0.0175609
AMH	-0.444522	0.00264885	0.0254682
U2AF1	-0.126524	0.0164865	0.0935679
C11orf54	0.180318	0.0423034	0.179149
RAB31	0.11771	0.009355	0.0629955
HYI	-0.0127428	0.89491	0.959751
DCTN4	0.123974	0.009309	0.0629545
TSNAX-DISC1	1.01878	0.368238	NA
EVA1C	-0.166462	0.194828	0.446313
MMP1	-0.123335	0.185632	0.433913
BDP1	0.27892	6.24356e-07	2.8085e-05
ATP6V0C	-0.0835416	0.112972	0.327891
PPP1R12C	-0.316551	1.04684e-09	9.45128e-08
SCARF1	-0.183808	0.00302273	0.0280666
HES4	-0.233028	0.39264	0.658365
BAK1	0.179545	0.00688851	0.0507176
VEGFA	-0.0578554	0.523947	0.757409
BCL2L13	0.168837	0.00114462	0.0134419
COL9A3	0.0739518	0.61433	0.811892
ATXN1	0.00961955	0.899905	0.961137
RNF152	-0.252988	0.0172665	0.0968721
LEMD2	-0.113115	0.0590292	0.220299
RHCE	0.861897	0.353939	NA
IRF2BPL	0.0637431	0.270184	0.539012
LOC100507373	-0.246357	0.0596012	0.22159
PRKY	-0.361791	0.0492919	0.198625
P2RY11	-0.826726	0.000618111	0.00838245
SCARA3	-0.223044	7.1033e-07	3.13976e-05
VPS4B	0.134636	0.00806406	0.0569992
CDK11A	-0.15774	0.0128714	0.0783799
CD109	-0.0116757	0.819861	0.924677
NIPAL3	0.214969	0.00497494	0.0401948
CTB-113P19.1	1.07573	0.30288	NA
INSIG1	0.175632	0.000451578	0.0066689
FAM171A2	-0.3442	0.000441348	0.0065482
SMCHD1	0.170321	8.24891e-05	0.00167478
TSR3	-0.247789	0.0089026	0.0612927
MBNL3	0.733098	0.0304703	0.143982
CACNA2D2	0.0773906	0.814853	NA
N4BP3	-0.166592	0.0647211	0.233621
LXN	-0.240072	0.00255442	0.024766
UPF3A	-0.0960601	0.122046	0.342126
LTBP3	-0.445859	7.13395e-17	2.11198e-14
ANKFN1	3.85791	0.00926985	NA
PIM3	-0.022355	0.760881	0.897684
VAT1	-0.244504	2.29988e-08	1.54907e-06
MFSD12	-0.183954	0.0117662	0.0735317
TPM1	0.0352732	0.369258	0.638156
RAB30	-0.0114455	0.878922	0.951661
CLASRP	-0.218755	0.000208749	0.00354317
TPM2	-0.208874	0.0197981	0.106792
LOC606724	2.00757	0.32586	NA
SEMA3F	-0.0304821	0.582348	0.795126
MRC2	-0.35231	8.92793e-10	8.11804e-08
SEPT5-GP1BB	-0.245387	0.0513704	0.202837
VWA1	-0.146	0.0945887	0.295488
DLG4	-0.0528524	0.400782	0.665443
PLVAP	-1.09337	1.25437e-07	6.6812e-06
NOL3	-0.0948367	0.317274	0.588932
LOC101928789	-1.1336	0.467684	NA
LAMB2	-0.148537	0.0145687	0.0854258
C20orf24	-0.111217	0.143336	0.375498
TMEM167B	0.120154	0.11113	0.324781
AP1G2	-0.212889	0.000492634	0.00707814
DUOXA1	0.228878	0.746403	NA
FJX1	-0.115499	0.129539	0.354477
ZGPAT	-0.290609	1.74484e-05	0.000467937
MIRLET7BHG	-0.560676	0.00479119	0.039298
SLC17A5	0.0299595	0.735345	0.882938
SRSF9	-0.0832908	0.201263	0.454821
SHANK3	-0.46359	1.31881e-09	1.15782e-07
EEA1	0.28123	3.6148e-07	1.75635e-05
FAM161A	0.0687266	0.432972	0.692429
TMEM256-PLSCR3	-6.41835	4.39424e-07	NA
CXCL2	0.290942	0.45848	NA
CEP170B	-0.0520649	0.375169	0.64366
KRT10	-0.415379	0.0221656	0.116023
MYBL2	-0.0263209	0.487942	0.734134
HIST1H2BH	-0.403019	0.523889	NA
LANCL1	0.187515	0.000216534	0.00363172
TRABD	-0.19261	0.000983346	0.0119446
ARNTL2	0.279282	2.90789e-07	1.42924e-05
SPNS2	-0.120032	0.324975	0.596701
BRCA2	0.111722	0.083799	0.275084
SLC34A3	-0.899315	0.445403	NA
DYNLRB1	0.00414902	0.937973	0.976895
IFI6	0.758965	1.17486e-18	4.83956e-16
LOC101060321	-0.727926	3.62782e-05	0.000877987
FADS2	0.123875	0.023184	0.120462
NEGR1	0.449072	0.000715504	0.00939007
ACTB	-0.127761	0.0118668	0.0738702
ARHGAP19	0.211587	0.000364201	0.00555908
MESDC1	-0.136669	0.175795	0.421287
PARP12	-0.189523	0.00296749	0.027705
LOC100507412	0.502465	0.0125635	0.0769652
ADRB1	-0.204274	0.371459	0.640222
ST7-AS1	0.0753885	0.797109	0.91444
CENPV	-0.099843	0.490618	0.735447
SPRYD3	-0.0212593	0.74106	0.886423
VAMP7	0.217018	5.49941e-05	0.00123688
MAP7D2	0.100048	0.792416	NA
TAF10	-0.20317	0.0909857	0.288768
SLCO4C1	3.08007	0.121908	NA
DMAP1	-0.136321	0.0456521	0.18838
RALA	-0.165616	0.00115764	0.0135515
MEGF8	-0.108958	0.0116735	0.0731677
HEXDC	-0.264756	0.000934597	0.0115173
GLI4	-0.252436	0.116463	0.33294
OIP5-AS1	0.336854	4.40093e-08	2.68057e-06
LRPAP1	-0.139415	0.0057557	0.0445411
PDGFRL	-0.922445	4.27619e-11	5.49858e-09
HIST3H2BB	1.0279	0.331864	NA
ID2	0.294591	0.0527712	0.206434
NPDC1	-0.26014	0.000215276	0.00362016
HIST1H3G	-0.351675	0.772968	NA
DUSP6	0.192512	0.000988398	0.0119717
ZNF865	-0.0993103	0.234346	0.496597
AP3M1	0.125876	0.00583456	0.0450418
ZNF276	-0.256448	0.00286919	0.0270955
TBC1D3C	-0.746245	0.0361676	0.161266
CENPT	-0.245786	0.000215718	0.00362281
DFNA5	0.0522908	0.570476	0.788881
ZNF580	-0.317904	1.54758e-05	0.000424583
PLXNB2	-0.104442	0.053867	0.208699
H1FX-AS1	-0.318802	0.0163323	0.093025
ATG7	-0.0893373	0.145117	0.377933
SLC5A2	0.718027	0.337893	NA
IER5	0.065544	0.320026	0.591782
DCAF12	0.136487	0.00968483	0.0644811
HPCAL1	-0.243014	6.71841e-05	0.00143259
ITPR1	0.0313694	0.7891	0.911144
HIST1H4C	0.0219617	0.98196	0.994334
LOC102723859	-0.297833	0.836704	NA
TRIM8	-0.0239354	0.637876	0.826601
LOC100288637	-0.176262	0.0210192	0.111489
RNF14	0.216054	0.00205203	0.0211005
UHMK1	0.215354	0.000144064	0.00264255
PAPD7	-0.155494	0.0096755	0.0644527
PDE2A	-0.171371	0.0103676	0.0677442
NFE2L3	-0.147738	0.00268089	0.0257568
UNC119B	0.111334	0.0243125	0.124197
ACAT2	0.201534	6.22177e-05	0.0013539
TNFRSF14	0.0191785	0.811754	0.921083
IFITM2	0.239642	0.0001105	0.00215415
MOCS3	0.0200698	0.858203	0.940345
ALYREF	-0.122122	0.0249374	0.126224
PI4K2B	0.149677	0.0253272	0.127656
HIST1H2BI	-0.000718164	0.999611	NA
NR4A1	0.467843	0.0215223	0.113377
IL15	0.26756	0.221712	0.481144
HIST1H4D	0.459917	0.827815	NA
PLXND1	-0.290011	7.77793e-07	3.40251e-05
SLC25A29	-0.198782	0.00391308	0.0338867
RP5-1024G6.5	0.749411	0.307695	NA
TSTA3	-0.325442	3.15552e-06	0.00011543
CDC40	0.204289	0.000206826	0.0035162
TMEM91	-0.169605	0.471874	0.721716
SOX18	-0.402738	0.0723325	0.251165
LINC01004	-0.589381	0.0029117	0.0273347
PTN	0.298922	0.205313	0.460189
GALNT1	-0.240736	9.30941e-07	3.9635e-05
STX8	0.146517	0.198615	0.451188
HELZ2	0.323834	1.35469e-07	7.18552e-06
SNX13	0.266392	1.58508e-06	6.30567e-05
CKB	0.194967	0.0305591	0.144258
HNRNPD	-0.0958283	0.0111923	0.0709907
SGSM2	-0.204282	7.15987e-05	0.00151893
LOC100287497	-0.277758	0.205754	0.460648
ERRFI1	-0.0602007	0.329439	0.600447
FDFT1	0.104895	0.0244549	0.124574
AC074286.1	-0.14342	0.451964	0.707147
METTL12	0.250362	0.249502	0.514108
KLRG2	2.62793	0.0343606	NA
GSTT2	1.46862	0.169233	NA
ZNF772	0.188418	0.187468	0.436603
UHRF1BP1L	0.298532	0.000162004	0.00292941
CROCC	-0.22476	0.00627665	0.047596
NFKBIZ	0.154987	0.221504	0.480939
ZHX1-C8ORF76	0.495995	0.225566	NA
GAL	-0.691509	0.0761887	NA
DOCK11	0.121082	0.172168	0.415936
ANKRD54	-0.187237	0.0336576	0.153791
ANXA4	-0.0114314	0.842042	0.932753
VASH1	-0.350837	1.34944e-10	1.5476e-08
SMARCC1	0.0638916	0.220445	0.480071
ZFPM1	-0.139653	0.274569	0.543925
STAG3L5P-PVRIG2P-PILRB	-0.315265	0.000509957	0.00723854
YWHAQ	-0.0246268	0.489423	0.735327
EVA1B	-0.31612	0.00112807	0.0133336
PLOD3	-0.172231	0.000462389	0.00676542
AC159540.1	-0.508763	0.0836468	0.274983
CD79B	0.813984	0.123032	NA
FZD2	-0.146756	0.0585474	0.218864
C17orf89	-0.379176	0.0435018	0.182524
NOXRED1	1.17806	0.225465	NA
CDCA5	-0.0351603	0.40265	0.667058
LOC101928615	-0.742209	0.081845	NA
SOX17	-0.640949	1.60704e-14	3.40961e-12
LINC00346	0.314745	0.00563909	0.0439561
ZKSCAN1	0.1791	0.000599519	0.00819816
ESCO1	0.149197	0.0374589	0.165137
WDR24	-0.144825	0.0776559	0.263265
HSPA8	-0.0589044	0.121838	0.34191
PTOV1	-0.178746	0.00160719	0.0174718
SFPQ	-0.170236	0.000971302	0.0118436
MIS12	0.0996421	0.105479	0.315496
RNF166	-0.127985	0.0824752	0.272775
USP40	0.0662094	0.206942	0.462333
KRT7	-0.443238	2.41093e-19	1.19639e-16
SHCBP1	0.0483831	0.297553	0.567925
XPO1	0.0848371	0.0147025	0.0859385
TNRC18	-0.0424531	0.370512	0.639539
DCLK2	-0.0075407	0.948726	0.981071
KLF13	0.0495263	0.258904	0.525654
SRRT	-0.189971	0.000139236	0.00258378
PLS3	-0.0263873	0.503792	0.74466
PCBP4	0.00466263	0.940971	0.978069
SYT15	-0.373773	0.0486854	0.196688
AGAP6	-0.412323	0.000920875	0.0114145
TMEM215	0.11665	0.934353	NA
IGFBP6	-0.430089	6.34267e-10	6.30799e-08
PHYKPL	-0.000892939	0.991158	0.996402
LOC100506036	1.51221	0.154422	NA
P2RX4	0.186932	0.0414187	0.176764
PDGFB	-0.21978	0.000865914	0.010903
MYPOP	-0.276866	0.0131257	0.0795881
FBXL13	2.60237	0.0649647	NA
PRKCSH	-0.214202	8.17233e-08	4.56289e-06
MICA	-0.0759975	0.406985	0.670131
GRINA	0.0917419	0.116751	0.333387
ALKBH6	-0.144417	0.227913	0.48803
RP11-434C1.1	-0.621696	0.374575	NA
PTX3	-0.108472	0.0254346	0.127917
PNPLA3	-0.19567	0.66966	NA
ZIK1	0.223866	0.23222	0.494092
SNRNP70	-0.23376	2.19203e-08	1.48429e-06
LMCD1	0.095308	0.387258	0.65412
PPP1R35	-0.311951	0.0198124	0.106824
ATAD3B	-0.511829	7.8576e-11	9.43654e-09
EIF3CL	0.0514072	0.36255	0.631795
CKAP4	-0.165411	0.000197226	0.00337911
MGEA5	0.108953	0.0383216	0.16764
LOC101928323	0.543933	0.0553984	0.211933
LPHN1	-0.0916236	0.242235	0.505517
TXNDC5	-0.219922	5.25868e-07	2.44318e-05
TMEM201	-0.0745441	0.241845	0.505282
UBE2A	0.122686	0.0202398	0.108623
ITGA4	-0.349874	6.88164e-11	8.42339e-09
RAC1	-0.112455	0.000933548	0.0115173
HSPB1	-0.0455278	0.392272	0.657834
LOC101928801	-0.00211488	0.998005	NA
DDRGK1	0.0243245	0.699017	0.862551
GAS6	-0.00532167	0.936566	0.976221
FAM89A	-0.696361	0.0781113	NA
WASH7P	-0.319345	0.000576221	0.00798698
AEBP1	-0.267899	1.57725e-06	6.29418e-05
MYO1F	-0.175069	0.579417	0.793372
FBXL20	0.0614331	0.466342	0.7175
CLTB	-0.104025	0.223059	0.482347
CAMKK1	-0.130766	0.196986	0.449639
SOD2	0.119263	0.142653	0.374195
C2CD2L	-0.140483	0.163215	0.405172
HDAC11	0.292397	0.0168166	0.0949755
PLAG1	0.0576258	0.7794	0.90817
ATHL1	-0.205699	0.00432161	0.0365299
RP5-1125A11.1	2.20764	0.0442476	NA
TBC1D14	0.0973515	0.131464	0.356907
ERO1LB	0.410118	9.31474e-05	0.00185857
MAGI1-IT1	-0.946496	0.458264	NA
ZNF678	0.35861	0.000656229	0.00876578
TRIM69	0.392941	0.051215	0.202617
PDF	-0.259688	0.0860645	0.278906
CPT1B	-0.157541	0.364858	0.633995
CASC15	0.586024	0.613137	NA
API5	0.0915417	0.0156307	0.0898729
APOLD1	0.083336	0.306291	0.578327
GIPC3	0.216955	0.0138925	0.0826675
ASXL2	0.182672	0.00207751	0.0212937
MAP7D1	-0.254133	4.92691e-07	2.31437e-05
SLC15A3	0.0467043	0.649969	0.833308
GPR137C	-0.0376936	0.720421	0.875008
FGFR3	0.0230182	0.842799	0.933185
G3BP1	0.0313348	0.392921	0.658749
LAPTM4B	-0.117882	0.0578113	0.217605
UBR7	0.085458	0.100893	0.30756
SERPINB9	0.0638758	0.234098	0.496304
DPYSL3	-0.446867	4.43376e-14	8.95902e-12
ARF3	0.031348	0.432547	0.692011
CDK11B	-0.141615	0.0137733	0.0822164
KIAA1143	0.17396	0.000991153	0.0119823
LOC100128882	-0.604238	0.152054	NA
ZFP36	0.205614	0.08563	0.278363
OPLAH	0.323861	0.04881	0.197004
L2HGDH	0.0888158	0.311446	0.582703
KLF4	-0.0819986	0.468954	0.718868
SGMS2	0.0961489	0.161626	0.402485
COL5A1	-0.490704	1.30352e-17	4.6094e-15
NLGN3	-0.140164	0.649668	0.833193
TMEM175	-0.203469	0.0776862	0.263297
HSPB11	0.128116	0.201275	0.454821
ELP2	0.0618792	0.333779	0.603638
PTK7	-0.120396	0.00532366	0.0421457
DOPEY2	0.185215	0.0558417	0.212739
LOC102723998	-0.661076	0.0700236	NA
RECQL	0.0323844	0.564415	0.784702
MYL9	0.298556	3.00593e-08	1.97245e-06
GGT5	-0.676561	5.68594e-10	5.74461e-08
FBXW11	0.125249	0.00504452	0.0406178
CAND1	0.0716986	0.0586296	0.219065
PTGIR	0.345167	0.324633	NA
LINC00685	-0.431118	0.0544103	0.210159
CENPB	-0.0811179	0.204045	0.459003
KCNRG	0.559494	0.509033	NA
RAB14	0.119693	0.00323123	0.0293811
LOC101928574	-3.13016	0.116104	NA
ATP5D	-0.314897	0.0908219	0.288534
GNAS	-0.073324	0.0923697	0.290912
NAGLU	-0.139408	0.129716	0.354735
FAM178A	0.18229	0.000480031	0.00695198
YWHAH	-0.151878	0.00276318	0.0263683
DHRS13	0.229485	0.00960984	0.064217
KIAA0586	0.0768985	0.297186	0.567467
HRAS	-0.168298	0.0485109	0.19617
ZNF316	-0.167434	0.0060849	0.046523
FES	-0.10495	0.118018	0.335711
MGAT2	0.049488	0.332536	0.603093
LOC101928892	-1.41923	0.251312	NA
ALG1L	0.386815	0.7814	NA
ATP1B1	0.0591923	0.405905	0.669149
NOL11	0.0729476	0.178618	0.42501
ADA	-0.239374	0.00827736	0.0580875
FHL3	-0.461752	2.76633e-05	0.000700106
EXOSC2	0.0465963	0.495724	0.738942
CCDC115	0.0986046	0.210261	0.467037
DDX56	-0.22046	0.000828294	0.0105126
FADS1	0.228894	9.8214e-08	5.34301e-06
FER	0.558569	1.46182e-06	5.88891e-05
TESK1	-0.0962362	0.22025	0.480071
SF3A2	-0.159181	0.000897637	0.0112025
FAM173A	-0.0432705	0.760235	0.897255
PSMF1	0.0397406	0.398003	0.662774
MRPL41	-0.0797203	0.32018	0.591823
SPATA21	-0.536839	0.165399	NA
RNF8	-0.0297529	0.695443	0.860348
EPHA1-AS1	0.806465	0.403898	NA
SLC25A1	-0.103917	0.105125	0.314954
TGIF2-C20orf24	2.66707	0.0273913	NA
TUBA1A	-0.239751	6.30031e-09	4.81643e-07
C19orf68	0.0225144	0.731007	0.881224
TRA2A	-0.0816116	0.186945	0.435941
CRELD2	-0.190439	0.0171704	0.0964606
TMEM167A	0.0224823	0.640104	0.827009
THOC6	-0.204631	0.02585	0.128997
HOMER3	-0.295547	3.8982e-06	0.000137463
TMEM17	0.491028	0.179241	NA
C19orf24	-0.327423	0.0306071	0.144361
CSNK2B	-0.0638917	0.310911	0.582247
HERC2P9	-0.275493	0.00163646	0.0176394
XPR1	0.165072	0.00186487	0.0196034
NUP155	0.11952	0.0414197	0.176764
METTL17	-0.09136	0.188101	0.437116
SCYL2	0.168703	0.00225041	0.0225395
RMI2	-0.223224	0.00593132	0.045541
SYNM	0.127319	0.106502	0.317214
PRR7	-0.406636	0.0644874	0.233217
SLC16A14	0.420777	0.0460848	0.189673
BBS10	0.0312278	0.710064	0.868728
OSGEP	-0.00916975	0.912284	0.964693
PKN2	0.141008	0.00256575	0.024838
TNS1	-0.142139	0.00532698	0.0421457
UBE2M	-0.0536663	0.363304	0.632417
CROT	0.0296355	0.803576	0.917281
PLA2G12A	0.0789645	0.298036	0.568288
INPPL1	-0.180271	0.000640769	0.00861331
LOC100506472	-0.587689	0.0923573	0.290912
PDZD8	0.142496	0.0641165	0.232074
CCDC117	-0.0229134	0.670729	0.845719
FNDC4	-0.085755	0.466934	0.717689
LOC553103	-0.388794	0.709253	NA
TNFRSF25	-0.578164	6.20469e-07	2.80091e-05
AP3B1	0.0302628	0.53763	0.766752
SLC26A11	-0.0399034	0.614832	0.812163
RP11-158M2.5	-1.53749	0.284133	NA
ANO6	-0.0035075	0.943111	0.97857
ANKRD10	-0.477895	1.25307e-07	6.6812e-06
RSPRY1	-0.0414807	0.5006	0.742299
GTF2H3	0.203893	0.00136604	0.0153267
POLDIP3	0.0157242	0.696333	0.861032
TGFBI	-1.05839	2.17249e-61	1.38279e-57
ANAPC7	-0.0970446	0.0618824	0.227414
ULBP2	0.000455627	0.996946	0.998323
MYL12A	0.131218	0.000852319	0.0107746
MAFK	-0.213329	0.00156558	0.0170778
N4BP2L2-IT2	-0.532715	0.0774717	0.262904
STAG2	0.173831	3.07368e-05	0.000767215
HIST1H2BN	0.536483	0.585086	NA
CCAR1	-0.102513	0.0493368	0.198645
GRK5	-0.204748	0.000649505	0.00869422
EFEMP1	0.0669812	0.102656	0.310284
SCXB	-0.400918	0.00514806	0.0412986
EXOC4	0.113979	0.0237845	0.122482
PJA2	0.153323	0.000112516	0.00218011
LOC101927792	0.920456	0.0324646	NA
BCAT1	-0.287121	6.44364e-10	6.35873e-08
VSIG8	2.56776	0.140177	NA
UBXN8	0.045076	0.748458	0.890603
SNORA8	2.43218	0.41994	NA
ACAD10	0.0871227	0.372818	0.641434
AKAP8L	-0.160609	0.0133001	0.080204
LRRC14	-0.143573	0.0104531	0.0679275
HIST1H2BD	0.0488511	0.946714	0.980368
SLC35D1	0.208572	0.0079875	0.0567415
KRT19	-0.0949479	0.5921	0.800162
MAP3K10	-0.0790039	0.40831	0.671459
PPIP5K2	0.0918188	0.0855878	0.278363
RPS16	-0.0109971	0.799106	0.914735
ERCC6-PGBD3	0.144467	0.112131	0.326345
C19orf26	-0.229477	0.148686	0.382833
ACIN1	-0.149911	0.000546379	0.00766375
STRN	0.24773	1.07835e-06	4.46031e-05
ITGA2	0.134231	0.0354767	0.159414
C16orf58	0.000336435	0.995569	0.997842
UBR2	0.0888735	0.104833	0.314433
PAXIP1-AS2	0.457382	0.0347356	0.15697
GTPBP3	-0.20262	0.0196577	0.106396
NEDD4	0.164759	0.000244111	0.00398913
G2E3	0.166567	0.00839739	0.0587882
CD274	0.488679	3.01204e-09	2.5061e-07
MEST	-0.163604	0.0107411	0.0693027
GRIPAP1	-0.0813264	0.153459	0.390647
PRPF4	0.0301094	0.601454	0.80527
ZNF570	0.70548	0.00192748	0.0201618
POM121L9P	-0.0630482	0.941893	NA
ATP2B1	-0.0182314	0.759983	0.897207
HEXIM1	0.00882337	0.849238	0.936
TOX2	0.374955	0.0496579	0.19918
SNAPC4	-0.297559	0.000162509	0.00293438
BRWD1	0.118655	0.107877	0.320109
UBR5	0.121311	0.0122794	0.075882
SIAH1	-0.00997306	0.904396	0.961979
LYSMD2	0.109311	0.597132	0.80303
HIC1	-0.688165	1.96444e-20	1.1367e-17
CRADD	0.165584	0.368701	0.63728
TMEM160	-0.22594	0.0672437	0.239163
FBXO45	0.146744	0.0242712	0.124128
UFL1	0.123751	0.109885	0.323272
SNHG3	-0.295023	0.000546637	0.00766375
MRAP2	0.965786	0.314401	NA
MBOAT7	-0.131157	0.0386083	0.168476
LUC7L2	-0.0488784	0.250387	0.514694
FAM65A	-0.0156093	0.797311	0.91444
CCNL2	-0.248647	2.74597e-05	0.000696339
SAFB	-0.139142	0.00731977	0.0530339
TRIOBP	-0.100866	0.0215365	0.113383
C3orf58	-0.113198	0.244992	0.509252
SNED1	0.0883263	0.29291	0.563085
HSPE1-MOB4	-0.647728	0.105391	0.31547
RTCA	-0.0321847	0.660333	0.839341
CAPN2	-0.383519	3.70139e-18	1.38585e-15
GNAI3	0.0717445	0.206729	0.461938
MAP7	0.176878	0.473503	0.723004
TMEFF1	-0.176851	0.391941	0.657799
GRAMD1A	-0.140032	0.0182024	0.100772
RABL6	-0.108628	0.010117	0.0664893
RBPMS-AS1	1.82019	0.068218	NA
FLJ44511	-0.204022	0.653293	NA
CTSZ	-0.166141	0.00011628	0.00223603
RAB24	-0.110399	0.156696	0.395626
TCHP	-0.0697299	0.225332	0.484946
FRMD3	-1.08278	0.000765513	0.00989338
NUDT21	0.191148	2.55959e-07	1.28282e-05
TYRP1	0.195823	0.863287	NA
LARP4B	-0.0893058	0.134071	0.361055
NPIPB4	-0.614813	0.00240495	0.0237142
LUC7L	-0.30905	2.4301e-06	9.17959e-05
CDK10	-0.201577	0.00393579	0.034014
SPPL2B	-0.309609	3.32827e-05	0.000814787
C2orf44	0.0906438	0.270027	0.538868
LOC389641	0.607729	0.101362	NA
SAC3D1	-0.15517	0.154378	0.392026
TAGLN	0.331433	5.32397e-07	2.45558e-05
LOC101929005	-0.97782	0.215181	NA
HIST1H2AK	-1.23629	0.225887	NA
PCYT2	0.00484116	0.938483	0.977171
CTBP1-AS	-0.70757	0.00392717	0.0339857
UBA6	0.100972	0.0870303	0.280907
MAMLD1	-0.0389974	0.745552	0.889159
BEND3	-0.0985878	0.459505	0.713092
DOHH	-0.222962	0.0103494	0.0676673
MEOX2	-0.361396	0.00136652	0.0153267
ZNF221	0.644327	0.00603169	0.0461716
KIFC2	-0.287418	0.000192208	0.00331996
TYMS	0.0202778	0.765812	0.899995
ZNF507	0.24773	4.61651e-05	0.00106657
RAPGEFL1	-0.227641	0.0723704	0.251165
CIB1	-0.128799	0.101594	0.308798
CMTM3	-0.0250053	0.740071	0.885608
GRASP	-0.125668	0.153031	0.390163
USP37	0.252603	8.54998e-06	0.000257308
SPG21	-0.111321	0.0320081	0.149036
MGC70870	0.20283	0.430125	0.689782
BEX2	1.95393	0.0491623	NA
ZSWIM8	-0.120029	0.0578361	0.217633
TMEM44	-0.16944	0.0327832	0.150952
NCKAP1	0.0784662	0.0463583	0.190355
ATP13A2	-0.178037	0.0153402	0.0887238
LOC146880	-0.361989	9.72878e-05	0.0019321
MBTPS2	0.24812	0.000204266	0.00349035
LOC101930567	-1.41021	0.331272	NA
NTN4	-0.288917	1.23401e-09	1.09853e-07
WAPAL	0.133079	0.00311655	0.0286867
THBS2	0.800451	0.0311981	NA
ZNF623	0.107117	0.225743	0.485248
APPL1	0.126831	0.0120799	0.0748669
CTDNEP1	-0.10433	0.0464355	0.190441
RBPMS	-0.166681	0.0257941	0.128869
PGM2L1	-0.0569481	0.395329	0.661133
GOLGA2P7	-0.0257833	0.844899	0.933658
LOC101929599	-0.268632	0.737866	NA
HIST1H2AL	-0.350457	0.761875	NA
LOC101927861	1.88722	0.306149	NA
SUN2	-0.162046	6.33778e-05	0.00136567
ANKRD9	-0.210366	0.325169	0.596713
APOL4	0.0439809	0.895724	0.959812
FDX1	-0.00392456	0.97033	0.990721
RCE1	-0.221117	0.0200497	0.107774
HOXD3	-0.435308	0.0202814	0.108752
TNFRSF21	0.242743	0.110547	0.324118
C5orf24	0.159815	0.000155916	0.00282736
GNPNAT1	0.0274055	0.663453	0.841295
PEX1	0.0458311	0.544109	0.77041
HSD17B2	-1.07774	0.000631258	0.00851263
TFAP2A-AS1	-0.859757	0.116869	NA
RP3-322G13.5	3.36729	0.0860926	NA
C6orf226	0.000935402	0.996543	0.998166
CDKN2A	-0.0709583	0.317807	0.589553
GTF2IRD2B	-0.155555	0.24024	0.502913
IRAK3	-0.185176	0.159415	0.399322
UFD1L	-0.239612	3.19222e-06	0.000116438
TSPYL2	-0.0791629	0.30956	0.580888
ZNF880	0.295354	0.0892755	0.285619
CLPB	-0.103771	0.249308	0.514021
FLJ13197	-0.479656	0.300838	NA
COPB1	0.00524241	0.906016	0.962259
NPIPA1	-0.24022	0.00321614	0.0292648
SOX12	-0.0268929	0.722829	0.876205
LOXL3	-0.252579	0.218265	0.477473
STK11	-0.1718	0.00138062	0.0154169
VPS39	0.0336677	0.496085	0.739221
DEAF1	-0.0478964	0.462471	0.714732
ABHD12	0.0101026	0.893164	0.958682
ZNF185	-0.0205769	0.655446	0.836558
EEF1A2	0.148005	0.0998919	0.305385
AHNAK	-0.0142746	0.82311	0.925856
SNHG16	-0.257286	7.54542e-05	0.00157088
PVRL2	0.000651464	0.988242	0.995672
LOC102724037	0.236014	0.461707	0.714099
MPP6	-0.0686668	0.474204	0.723468
FOSL1	0.22652	0.000877693	0.0110079
TAS1R3	-0.333423	0.415647	NA
CHD9	0.105871	0.136937	0.365836
MEG8	-1.18126	0.0432494	NA
DENND4C	0.216483	0.000179028	0.00315655
MYLK	0.422668	1.80712e-09	1.55437e-07
CLSTN1	-0.206784	0.000315082	0.00490941
MPP1	-0.338788	1.89487e-06	7.39928e-05
MST1P2	-0.28924	0.318479	0.590081
LETM1	-0.218027	0.000138294	0.00257249
TUSC2	-0.206502	0.0132247	0.0799224
RN7SL1	-0.0716681	0.949164	0.981071
CASKIN1	0.0956618	0.651763	0.834115
LOC102724002	-0.327725	0.0126641	0.0773579
FKBP14	0.0893227	0.161988	0.402835
SLC9A5	-0.43042	0.00160556	0.0174691
COX19	-0.0981247	0.299981	0.570731
STX16-NPEPL1	-0.110807	0.864833	0.944206
RN7SL2	-0.0145623	0.989416	0.99591
AMACR	0.23702	0.110298	0.323971
RIN2	-0.184965	0.00258705	0.0250252
POLRMT	-0.203287	0.00026773	0.00429786
ANKHD1-EIF4EBP3	0.0587125	0.571836	0.789931
IVNS1ABP	0.0380728	0.409257	0.671544
LOC101929356	0.0795421	0.868787	NA
GPX8	0.060454	0.22233	0.481856
PTPN14	0.0151508	0.77532	0.905489
KIF7	-0.0450385	0.507111	0.74639
TMEM189	-0.097357	0.0921518	0.290657
ATP13A1	-0.289981	4.97157e-05	0.00113299
ADCY4	-0.291334	0.0102583	0.0672442
REC8	0.0317222	0.89738	0.960535
PODXL2	-0.064115	0.677456	0.849628
PHTF1	0.144303	0.0244322	0.124574
LRRC45	-0.172102	0.010461	0.067943
YPEL3	-0.211075	0.012197	0.0754828
PRSS23	-0.461438	1.68657e-24	1.43134e-21
LUC7L3	-0.20273	0.000169268	0.00301535
GTF2E1	0.235985	0.0118736	0.0738762
PAIP1	-0.0293172	0.630379	0.822138
PALLD	-0.121169	0.0264887	0.131207
RFT1	0.0718388	0.362714	0.631908
FBXW5	-0.140547	0.0042586	0.0361896
SLC25A35	-0.121186	0.271927	0.541133
LOC644794	-0.536124	0.105425	0.31547
MRPS14	0.0210041	0.776454	0.906135
HSD3B7	0.0442475	0.716502	0.872496
UTRN	0.0240801	0.706679	0.86692
NNT	0.134693	0.00360564	0.0320529
HERPUD2	0.0507182	0.491927	0.736172
CDC23	0.0988489	0.0889852	0.28518
ZFP90	0.12703	0.0998322	0.305276
LIN7B	-0.235269	0.373914	0.642516
KIAA0754	0.324834	0.00059357	0.00814443
PHF20	0.132825	0.0407587	0.174938
PDE8A	0.0402662	0.530707	0.76243
CCDC102A	-0.147403	0.091574	0.289768
GPAM	0.194869	0.0164302	0.0933317
CAT	-0.0574827	0.330181	0.60063
C20orf27	-0.202155	0.0139965	0.0829399
THBD	-0.25051	0.000120665	0.00230296
PCCA	-0.151326	0.110509	0.324118
CENPA	-0.103813	0.230501	0.491339
SRSF11	-0.171976	0.000551552	0.00772416
FAM35A	0.117856	0.0605504	0.224267
CSPG5	0.114706	0.573198	0.790553
SDR39U1	-0.225358	0.0151945	0.0881413
COQ10B	0.133242	0.0958994	0.297321
PHLDB2	-0.0621644	0.253107	0.518348
GLRX5	-0.233342	0.00932696	0.0629545
SF3B4	-0.086572	0.147222	0.380233
LRP5	-0.106646	0.0669583	0.238762
PARS2	0.318097	0.100157	0.305878
PAQR8	0.148843	0.0439486	0.183552
ENKD1	-0.0492446	0.585783	0.796094
GLYCTK	-0.183709	0.113741	0.329222
LOC102724862	-0.342815	0.280904	0.55104
MPP4	-0.671829	0.00960056	0.064217
CA12	0.0754301	0.695056	0.860169
GBP2	0.670768	4.37409e-07	2.07927e-05
ITM2B	-0.0145555	0.706756	0.866931
MAPK11	-0.104876	0.130202	0.355222
PIK3CG	1.26351	0.000285837	0.00453705
MIIP	-0.0939052	0.288981	0.559874
CTSB	-0.367542	1.89132e-17	6.33592e-15
XRN1	0.20162	0.000270222	0.00432696
IFIT3	0.67078	1.54983e-12	2.63058e-10
NAIP	-0.385755	0.082107	0.272122
PNISR	-0.133187	0.0333944	0.152972
MAZ	-0.144256	0.0135322	0.0811802
PPL	0.0464672	0.454968	0.709368
ACTR3	-0.0171406	0.665939	0.843079
SFSWAP	-0.0979988	0.122069	0.342126
CYP2D6	0.877272	0.329898	NA
USP38	0.188733	0.00195742	0.0203745
PRR11	0.019001	0.687644	0.856258
BET1L	-0.0309296	0.631168	0.822813
ATP6V1C2	-0.370172	0.203569	0.458311
AFG3L1P	-0.240569	0.0298884	0.142182
NDUFA2	-0.084081	0.296815	0.567165
C2orf76	0.209991	0.338388	0.607363
MTMR12	0.117647	0.036144	0.161246
ERCC6L2	0.414499	0.000151136	0.00275245
RBM3	0.0431276	0.469712	0.719682
LOC102723342	-0.207493	0.584361	0.795138
SNORA7B	1.05016	0.681946	NA
C8orf4	-0.137783	0.228526	0.4886
PRPSAP2	0.204278	0.000579716	0.00800411
LRRC58	0.25318	1.55169e-07	8.0955e-06
FIZ1	-0.154135	0.123148	0.344148
RHOBTB1	-0.104085	0.186042	0.43442
HAGHL	-0.247852	0.264109	0.531811
NUFIP2	0.151003	0.000618313	0.00838245
MOGS	-0.160142	0.0032686	0.0296997
SPATC1L	-0.203927	0.0267008	0.132001
SRGAP2D	0.176683	0.0117044	0.0733253
FSBP	0.0543989	0.872555	0.9484
JMJD7-PLA2G4B	0.677362	0.00016628	0.00297731
CPD	0.0986856	0.0138651	0.0825548
LAMA1	3.29107	0.0418106	NA
LOC101060389	-0.939145	1.40754e-08	9.95441e-07
RNF141	0.231108	0.00268642	0.0257904
PXDC1	-0.127887	0.0358203	0.160434
MIB1	0.169344	0.00277428	0.0264543
RBM6	-0.0669776	0.279189	0.549826
TLE4	0.0242423	0.690565	0.85815
JAK2	0.276286	0.000593718	0.00814443
MAP7D3	-0.00200838	0.971916	0.991624
SH3RF3	-0.296175	6.33907e-05	0.00136567
UBR1	0.222907	0.000301763	0.00474839
DDN	-0.605255	0.0585269	0.218864
MYF6	2.90964	0.157473	NA
CCDC107	-0.0214174	0.837702	0.93013
PNRC1	0.0300813	0.645419	0.830337
MIPEP	-0.0721319	0.555369	0.777636
ALDH1A3	0.382351	4.08474e-06	0.000142073
TRAF1	-0.0303325	0.891291	0.957803
RSF1	0.160125	0.00163884	0.0176501
UQCC1	-0.029992	0.649532	0.833103
RAD51-AS1	0.0454187	0.818504	0.924078
UHRF2	-0.125303	0.00828509	0.0581097
TMED10	0.122909	0.00219023	0.022181
CABP4	-0.0178254	0.922372	0.970109
SSTR5	0.767189	0.033836	NA
RANBP6	0.158664	0.00514854	0.0412986
FOXD2-AS1	-0.388809	0.0386756	0.168552
ERBB2	-0.0903531	0.0614872	0.22649
AKIRIN1	-0.0511389	0.418434	0.679138
CLIP4	0.426216	0.000344374	0.00530736
LMBRD2	0.484806	7.67614e-05	0.00158562
TSSK3	-0.563889	0.0085216	0.059311
C6orf123	2.83089	0.180654	NA
SLC35A5	0.0500818	0.402637	0.667058
IPMK	0.170674	0.0256686	0.128545
MSTN	0.256777	0.869854	NA
OCRL	0.186652	0.0011004	0.0130672
KIAA1468	0.0485837	0.413625	0.675375
CELSR3	0.040872	0.755332	0.894703
ARFIP2	-0.0854747	0.145211	0.378
BAG1	-0.109765	0.222205	0.481856
SCARNA22	0.0883819	0.968576	NA
ANTXR2	0.0783558	0.16835	0.411411
FAM63B	0.341257	3.15406e-05	0.000782673
SCAMP1	0.164293	0.00198511	0.0205745
ABCA2	0.0155223	0.831764	0.928087
APOBEC3H	4.6363	0.00481931	NA
ATR	0.208452	0.000241959	0.00395905
PGS1	-0.179107	0.0100292	0.0660486
PLXNB1	-0.259175	0.000181281	0.00318073
ORC1	0.0133595	0.849644	0.936285
FBXO15	-2.4934	0.158813	NA
LOC101928967	2.90973	0.155942	NA
LBX2-AS1	0.308194	0.0237654	0.122459
AKAP13	-0.0114299	0.868498	0.946007
SLC9A3R2	-0.123427	0.0370251	0.163827
P4HTM	-0.188199	0.0323165	0.149814
C6orf62	0.087903	0.107192	0.318524
RECQL4	-0.317728	3.77386e-11	4.90217e-09
SCARNA6	2.07014	0.311867	NA
COL4A3BP	0.0236488	0.670059	0.845441
KLF1	-0.87341	0.694203	NA
TRIP10	-0.0960689	0.0547679	0.210697
C18orf54	-0.0405626	0.467146	0.717689
HNRNPDL	-0.0395217	0.311715	0.582968
ARID5B	0.138547	0.0152531	0.0883346
LOC101060216	0.555036	0.560158	NA
HIST1H1C	0.0175319	0.976384	0.993177
MRPS5	-0.0814987	0.197474	0.450107
NBR1	0.142708	0.00181636	0.0191886
TRPC1	-0.00231561	0.991745	0.99673
BBC3	0.0999238	0.408918	0.6715
CLCN3	0.084482	0.0701478	0.246204
ZBTB18	0.0925459	0.138317	0.368089
CLIC3	0.253966	0.633694	NA
MAFF	-0.00981959	0.907834	0.96282
PDK4	0.00295783	0.978857	0.993578
ACVRL1	-0.19074	7.35716e-06	0.000227875
RFWD3	0.129898	0.00404909	0.0347572
COL4A5	0.0257737	0.611965	0.811335
OSBPL8	0.151856	0.00305016	0.0282184
SECISBP2L	0.166099	0.00216108	0.0219558
ZNF670-ZNF695	1.41823	0.0854913	NA
TMEM169	0.309431	0.244888	0.509217
IBTK	0.265387	3.72706e-07	1.7904e-05
LOC101927104	-0.429096	0.463413	NA
AP3M2	0.0666183	0.435374	0.693603
PKP4	0.110943	0.0413223	0.176521
FAM120A	0.0692415	0.108495	0.320832
CALM3	0.0848791	0.0197548	0.106649
KIAA1211L	-0.469681	0.0240611	0.123408
CSE1L	0.0461101	0.297196	0.567467
GOLT1A	1.05176	0.607335	NA
CHN2	-0.885723	0.00288116	0.0271482
GHR	-0.491189	0.577118	NA
LOC441155	1.26801	0.0299432	NA
RNA28S5	-0.146847	0.908882	0.96337
NOC2L	-0.108177	0.0216275	0.113768
PTPRF	0.0247643	0.655786	0.836762
RIN1	-0.0615625	0.465526	0.717103
MUC1	-0.104988	0.648158	0.832346
SCARB1	0.102422	0.119264	0.337217
TRIM11	-0.252135	0.00115455	0.0135336
SGOL1	0.0369061	0.633649	0.823987
UBE2G2	-0.0624477	0.246416	0.510766
MAMDC4	-0.131366	0.291316	0.561461
VDR	-0.0380053	0.830301	0.927949
ZNF503-AS2	0.454212	0.276015	NA
SAP30	-0.130128	0.176034	0.421462
F12	-0.373673	0.308156	NA
LOC101927562	-0.544962	0.0989612	0.303362
FAM3C	0.0172096	0.750471	0.891254
RNF219	0.104294	0.107345	0.318807
PTGIS	-0.644741	1.00873e-06	4.22404e-05
LIMS3L	-0.793782	1.13015e-07	6.07037e-06
FAM149B1	0.224442	0.00551417	0.0432771
LRRC57	0.044095	0.515708	0.752345
HEXA	0.0278713	0.57515	0.791373
LOC100507577	-0.271949	0.146975	0.380052
PTGES2	-0.204159	0.00219696	0.0222139
MCAM	0.14291	0.0049626	0.0401948
AKAP17A	-0.190984	0.00217015	0.0220167
RASEF	0.498566	0.244202	NA
RANBP2	0.0698794	0.173189	0.41732
HIST2H2BE	0.386043	0.493613	0.737436
LRP8	0.0787397	0.345497	0.614626
CHAF1B	0.117737	0.0364241	0.161943
PIGN	0.0213574	0.733248	0.882373
VPS45	0.140387	0.015198	0.0881413
CPS1	0.329139	0.000279786	0.00445767
NANOS3	-0.237366	0.818943	NA
PQLC3	0.128833	0.235262	0.497738
CD82	0.0397623	0.568912	0.788279
C3orf35	-0.259599	0.739919	NA
GPM6A	2.04091	0.139976	NA
MAPKAPK2	-0.0332052	0.482147	0.7299
LOC151760	-0.238778	0.582715	NA
WDR7	0.198824	0.0185019	0.10174
LASP1	0.0208854	0.567071	0.786947
C6orf25	1.03342	0.092164	NA
HSPA5	0.0339165	0.463265	0.715454
DENND6A	0.230557	0.000356149	0.00546897
RBBP5	0.0790074	0.196896	0.449513
UBE2J2	-0.126303	0.0536974	0.208532
TXNRD1	0.175085	1.47403e-05	0.000407923
LOC101929351	0	1	NA
CLK1	-0.159659	0.0550896	0.211423
GCKR	-0.195005	0.866682	NA
SSR3	-0.12111	0.00695655	0.0510708
EID1	0.031111	0.504812	0.745232
CHURC1	0.188221	0.00022611	0.00373815
CEBPZ	0.137512	0.00474333	0.0391044
SBF1	-0.087917	0.0340635	0.155034
SH3BP1	0.0160745	0.836303	0.929391
TAF6L	-0.159266	0.0393993	0.170596
TTYH3	-0.182952	0.000898356	0.0112025
BRCA1	0.014808	0.786959	0.910937
FASTK	-0.262143	6.08431e-05	0.0013354
STRA6	-0.00321617	0.996327	NA
COQ2	-0.0958741	0.309592	0.580888
PRKAR2A	0.135491	0.00317377	0.0289828
TMEM248	-0.0476776	0.333979	0.603728
PLCB4	0.129681	0.392215	0.657825
E2F1	-0.11781	0.0111069	0.0705893
BBS5	0.24855	0.0793582	0.266759
LOC102724814	-0.194524	0.215781	0.47401
ELK1	0.0713652	0.21212	0.469615
SLC8B1	-0.313833	2.38181e-06	9.05088e-05
HSF1	-0.125084	0.0239726	0.123152
SCAF1	-0.148988	0.000396169	0.00596833
LOC100505909	-0.530893	0.757003	NA
ZNF596	-0.0100676	0.97166	0.991499
ASPM	0.0722269	0.141171	0.372119
UQCC2	0.0719346	0.438696	0.6959
SEC23A	-0.0343097	0.391031	0.657572
PLAA	0.179814	0.0013428	0.0151407
LOC102723353	-1.81426	0.151486	NA
GPS1	-0.118701	0.0250691	0.12679
BCAR1	-0.143439	0.00451062	0.0377764
ZYG11B	0.172941	0.00161644	0.0175126
TFDP1	-0.0584533	0.202167	0.456391
HIST1H2BE	-0.330359	0.669194	NA
MOB1A	0.203743	9.98583e-05	0.00197085
EGFR	0.121057	0.171405	0.415176
IREB2	0.188605	0.000148083	0.00270072
FAM126A	0.125915	0.00560681	0.0438326
C9orf64	0.272693	0.00487317	0.0397408
SLCO2A1	-0.800818	7.16975e-24	5.70443e-21
HABP4	0.0183543	0.788082	0.910937
RBM43	0.419075	0.0039399	0.0340264
B4GALT4	0.185091	0.0603121	0.223775
PDLIM3	0.0357785	0.781984	0.909417
TECR	-0.0836508	0.0697295	0.245245
GAL3ST4	0.274495	0.0385183	0.16827
CYLD	0.282186	9.67852e-07	4.07972e-05
CD58	-0.0497939	0.661765	0.84041
TSLP	-2.58417	0.0606916	NA
NID2	-1.03269	1.19031e-37	2.52544e-34
POMK	0.640907	0.023571	0.121925
SPPL2A	0.132843	0.0584001	0.218785
LOC102724147	-0.875224	0.360193	NA
ABLIM3	-0.0530709	0.40023	0.664961
COL3A1	-0.173366	0.0355942	0.159829
PNPLA6	-0.260279	1.51552e-06	6.08521e-05
FRG2C	1.05017	0.662257	NA
PTPRJ	0.15335	0.00345213	0.031035
JAZF1	0.0620381	0.659698	0.838956
MTPN	0.0745749	0.0759592	0.259517
RP11-475N22.4	0.0340262	0.69231	0.859113
KCTD7	-0.00634379	0.930277	0.973083
ZNF547	-0.509791	0.101615	0.308798
ZNF337	-0.075452	0.353764	0.623484
RGS16	-0.130999	0.888136	NA
UPF2	0.101851	0.0989267	0.303362
COL21A1	-1.36082	0.180154	NA
FANCF	0.0361602	0.800672	0.915197
C19orf45	1.91411	0.392555	NA
MTUS1	-0.378882	2.38669e-10	2.61918e-08
PSPC1	-0.0718151	0.247511	0.512075
FBLN7	0.545972	1.74501e-07	9.03006e-06
SLC25A12	-0.0386078	0.619316	0.814284
PHF1	-0.0203775	0.766474	0.899995
CEACAM7	-1.08707	0.374309	NA
CCT8	0.0483986	0.244649	0.509094
TMX4	0.253646	0.000455044	0.00669678
AFF4	0.235619	8.40075e-08	4.63138e-06
HSD17B11	0.0984427	0.187837	0.437055
PNKD	-0.0408464	0.581016	0.794364
KAT2A	-0.168329	0.00260269	0.0251192
RALGAPB	0.140954	0.00366053	0.0323371
TGFB1	-0.34025	4.02987e-09	3.20627e-07
FREM3	-0.658812	0.171298	NA
ZDHHC7	-0.015884	0.786063	0.910766
PAFAH1B1	0.0430585	0.261849	0.529017
PLEKHJ1	-0.210135	0.00549029	0.0431695
PPP6R1	-0.157652	6.68375e-05	0.00142998
DRAM1	0.276174	4.22388e-05	0.000987976
LOC101927585	-0.671722	0.401922	NA
PDPN	-0.595976	3.93482e-25	3.57788e-22
PARP10	0.0411194	0.469744	0.719682
PER1	-0.029312	0.757725	0.896249
CDKL1	0.349095	0.0817189	0.271119
ZNF141	0.303855	0.0946229	0.295504
PPP2R5C	0.112575	0.0115703	0.072808
KCNH4	1.62045	0.194262	NA
ANKRD65	-0.291706	0.787292	NA
RPL4	-0.0165488	0.673317	0.847187
USP34	0.16198	0.00240946	0.0237403
MSTO2P	-0.187775	0.146012	0.379102
ATAD2	0.110715	0.0111806	0.0709519
RAD51D	0.171555	0.0504843	0.20121
FOXP1	-0.083712	0.147175	0.380233
PIP5KL1	-0.220373	0.333576	0.603637
MPP2	0.14999	0.0890489	0.28518
TBCK	0.123975	0.159928	0.399775
DPY19L1P1	0.506349	0.204399	NA
TOP3B	-0.349363	1.83249e-06	7.22218e-05
GALK2	0.0384607	0.680271	0.85151
TFAP2A	0.138714	0.143357	0.375498
LOC284837	0.456076	0.259115	NA
RRP36	-0.00173932	0.98008	0.993927
AGAP4	-0.518621	0.000690051	0.0091124
SPG7	-0.183838	0.000761102	0.00985639
UVRAG	0.109397	0.0654952	0.235258
ZMAT1	-0.225852	0.338118	0.607344
RRN3	0.0664322	0.220765	0.480279
ASCL2	-1.12968	0.124934	NA
FAR2	-0.252599	7.89667e-06	0.000239916
C17orf72	0.0193618	0.911888	0.964565
IGFBP5	-0.258675	6.20178e-05	0.00135186
DHFR	0.0250597	0.600089	0.804342
LOC100133331	-0.40733	0.027673	0.135335
CCDC124	-0.0893832	0.174698	0.419667
GPR55	-1.0051	0.536445	NA
CNGB1	-1.16064	0.396755	NA
EIF4A3	-0.0968647	0.064829	0.233788
ATP1B3	-0.0649676	0.224279	0.483747
SART1	-0.208821	1.55429e-05	0.000425508
DPP8	0.184956	0.000453703	0.00669251
SDC2	0.123504	0.012062	0.0747929
RNGTT	0.177662	0.00452357	0.0378351
TMIE	-0.397462	0.437977	NA
GPR89A	0.145474	0.152732	0.389722
FAM110A	-0.0641794	0.624853	0.818436
MVP	-0.315357	2.08278e-10	2.30555e-08
MST1	-0.280726	0.0944562	0.295376
CD37	0.414042	0.219041	NA
PSD3	0.155814	0.116884	0.333581
PINK1	-0.189587	0.00161577	0.0175126
ABCA13	0.0218098	0.985547	NA
CLK4	-0.0610189	0.533327	0.76362
CLEC2D	-0.409363	0.0523771	0.205433
ORAI1	-0.0957071	0.223982	0.483353
RHOT2	-0.256395	2.65538e-07	1.31529e-05
N4BP2	0.0558551	0.520297	0.755482
KRAS	0.0325912	0.523142	0.756776
PHLDA3	0.2216	0.0384215	0.167905
HEATR1	0.0550611	0.365746	0.634585
GADD45A	0.224064	0.000118201	0.00226953
RNF20	0.149153	0.0165848	0.0939583
DHRS4-AS1	0.191684	0.132782	0.358953
KLLN	-0.0936183	0.812536	NA
ANO10	-0.182194	0.0166912	0.0944352
HDAC8	-0.0667125	0.412177	0.674306
SDPR	0.00677233	0.889214	0.956552
LOC102724535	-0.405332	0.000487191	0.00701918
ZNF644	0.124977	0.0502141	0.20051
MRE11A	-0.00544439	0.919355	0.968423
CLCN7	-0.143279	0.00172492	0.0183598
MCCC2	0.0808946	0.212623	0.469994
LOC101927263	-0.203807	0.660835	NA
ONECUT2	0.385538	0.558832	NA
CYC1	-0.104697	0.111735	0.325862
LYRM2	0.160179	0.0115486	0.0727428
TAS2R20	-0.680358	0.136968	NA
NIPSNAP1	0.0441322	0.439967	0.697395
LOC102724258	0.0563229	0.847826	0.934929
FHDC1	0.826683	0.039368	NA
DHX57	0.0885804	0.176949	0.422936
EEF1A1	0.0254596	0.494963	0.738457
HIST1H3I	0.0193326	0.992494	NA
LOC101060351	-0.668999	0.00625023	0.0474451
EPHB4	-0.210214	6.24846e-05	0.00135739
VPS28	-0.187276	0.0062133	0.0472211
H1F0	0.258697	3.89629e-09	3.11949e-07
TMEM87B	0.0321392	0.604759	0.806865
TET3	0.201828	0.00638404	0.0481166
SMN2	-0.0660135	0.581836	0.794968
CAMKK2	0.0677192	0.161137	0.401553
RPUSD1	-0.234855	0.000787582	0.0100968
ZNF24	0.186673	1.78808e-05	0.000476729
DLG5-AS1	-0.0767386	0.895847	NA
KIAA1109	0.234205	0.000186664	0.00324043
LOC101928806	0.197272	0.882126	NA
NDN	-0.314404	0.000464285	0.00677015
SNHG7	-0.208993	0.00645808	0.0485236
LOC100506124	0.0357026	0.946377	NA
ZNF516	0.0811014	0.571182	0.789484
TOMM70A	0.143725	0.00461552	0.0384275
DCBLD1	-0.143414	0.0115976	0.0729074
SLC6A6	-0.62067	1.18865e-16	3.36255e-14
BCAM	0.189223	0.000142975	0.00263145
BCAR3	-0.236616	0.00490683	0.0399236
LOC101930332	-1.69008	0.028457	NA
VAMP3	0.0257434	0.535404	0.765103
MED29	0.13684	0.0219116	0.115024
LOC101928714	-0.314362	0.327365	0.598993
LOC102724905	3.31893	0.126021	NA
SPECC1	0.571078	0.000179316	0.00315725
RP11-677M14.7	0.367143	0.70626	NA
LOC100499484-C9ORF174	-0.119638	0.523401	0.757061
CASP12	-0.305534	0.663255	NA
PGBD2	-0.0214731	0.824465	0.926177
SNORA23	-0.805622	0.708768	NA
HIST2H2AB	-0.0911339	0.959905	NA
AD000090.2	-0.935127	0.0070428	NA
ABI1	0.0737786	0.209383	0.465702
MC1R	-0.279635	0.0406879	0.174867
DDAH1	0.1275	0.0020017	0.0207168
LOC100131270	-1.46569	0.173907	NA
C11orf57	0.0904011	0.151418	0.387565
A2M	0.559804	0.500283	NA
CWC22	0.0312638	0.636458	0.825903
AGPAT1	0.0755373	0.151527	0.387727
TOR1AIP1	0.143556	0.00247281	0.0241959
BCL2	0.8313	0.0336544	NA
ARR3	0.146549	0.913623	NA
LOC102723801	1.86604	0.159205	NA
NRIP3	0.053743	0.511896	0.750538
RBMS3-AS3	1.05017	0.668992	NA
CNOT1	0.183354	0.000512039	0.00725057
AEN	0.30397	9.21462e-07	3.9551e-05
MBD3	-0.204828	0.00011346	0.0021884
NT5E	-0.157968	0.00300256	0.0279405
COL1A2	-1.07974	2.23149e-46	7.10171e-43
HMG20B	-0.0305123	0.607369	0.808872
TNC	0.015314	0.900093	0.961257
UBAC1	-0.110944	0.129276	0.354211
IL1RAP	0.33661	5.62547e-05	0.00126078
AKT3	0.212168	4.87971e-08	2.90274e-06
ACRBP	0.42822	0.280418	NA
COPS6	0.018462	0.739184	0.885047
NUDT10	-0.629886	0.352366	NA
GNB4	0.160249	0.000276294	0.00441307
TRNP1	-0.493985	0.000317915	0.00493544
HN1L	0.130795	0.00314899	0.0287979
MMEL1	-0.240895	0.435091	0.693465
WBP1	-0.0502166	0.566016	0.7861
ACTR2	0.104241	0.00611027	0.046683
AL022476.2	0.237934	0.753034	NA
IQCC	0.059646	0.618333	0.813704
LOC101928870	-0.873409	0.696948	NA
APAF1	0.0844808	0.0988901	0.303342
FRYL	0.0658399	0.283675	0.553917
POLE3	0.0820669	0.158392	0.397961
MGA	0.122276	0.121659	0.341654
UBASH3B	0.0805497	0.202908	0.457172
SLC4A2	-0.203396	1.04688e-08	7.57203e-07
CCNDBP1	0.0751575	0.339535	0.608452
RFC2	-0.0500735	0.316328	0.587777
SCFD1	0.103298	0.0685537	0.242077
VCAN	-0.924136	1.76407e-18	6.80502e-16
POT1	0.132765	0.0846929	0.277015
C10orf118	0.134197	0.0525586	0.205948
CNTROB	-0.0569464	0.24502	0.509252
PHOSPHO2-KLHL23	5.31387	0.175203	NA
ABCA8	-0.0436227	0.519767	0.755165
LEPRE1	-0.386973	1.6292e-12	2.72891e-10
OXCT1	0.182759	0.00130394	0.0148074
RBFOX2	0.0086744	0.83971	0.931304
RELL2	-0.271587	0.00986375	0.0653101
TMCC2	0.161901	0.185264	0.433645
ZNF83	-0.112599	0.26604	0.534263
SNORA71A	1.0501	0.79691	NA
DCHS1	-0.152787	0.0105245	0.0682516
ARF6	-0.0278469	0.528514	0.760052
DDR2	0.173595	0.00132477	0.0150039
KITLG	0.496175	4.39089e-08	2.68057e-06
GRM8	0.404404	0.765801	NA
IPP	0.254574	0.0313247	0.147025
ULK3	-0.121767	0.0368857	0.1633
LOC388242	-4.07972	0.102221	NA
ITGA6	-0.104662	0.0442297	0.184305
RNMT	0.0541878	0.356909	0.626423
TMEM220	0.126258	0.590342	0.799046
LOC102723641	1.57728	0.445351	NA
EMC8	-0.0839779	0.280341	0.550683
PYURF	0.040929	0.578172	0.792667
LOC101929145	0.519715	0.0142836	0.0842358
C12orf65	-0.00513992	0.953723	0.983501
AGFG1	0.110242	0.0305741	0.144258
TM9SF2	0.0161411	0.700491	0.863294
KCNQ1OT1	-0.351662	0.0329074	0.151341
SLFN11	0.154324	0.00192383	0.0201401
SCARNA9	0.221598	0.665868	NA
CHTF8	-0.0211416	0.644043	0.829321
SAP25	-0.618842	0.0438457	0.183242
PTDSS2	-0.25393	0.00113591	0.0133891
DYNC2H1	-0.106162	0.225761	0.485248
PRELID1	-0.163539	0.0127113	0.077609
VPS9D1	-0.196062	0.0338963	0.154554
PRKAB2	0.080139	0.307801	0.580169
FAAH	-0.524524	0.144898	NA
IDNK	0.339236	0.0635175	0.231088
PURB	0.130076	0.00460142	0.0383542
LOC440157	-0.249234	0.494514	NA
REV3L	0.249709	1.85516e-05	0.000490981
FBXL19-AS1	-0.0594774	0.667341	0.844146
ZFP62	0.195576	0.00561109	0.0438326
CLTCL1	-0.156824	0.104441	0.313642
PPP2R3B	-0.198858	0.0136531	0.081713
CMTM4	0.251662	5.74986e-06	0.000188164
EGLN3	0.326324	0.613547	NA
MTERF	-0.0681668	0.542738	0.770304
FARP2	-0.0610227	0.532307	0.763372
DOCK10	-0.135854	0.0517269	0.203675
ADAM19	-0.436462	1.18616e-14	2.60342e-12
AC147651.4	0.72627	0.541883	NA
SETD1A	-0.146144	0.0436915	0.183018
RNF31	-0.171908	0.00663757	0.0493553
FAM199X	0.129264	0.01436	0.084631
RNU4-2	2.54879	0.523381	NA
LOC102723564	-0.718786	4.42071e-05	0.00102693
HOXA10-HOXA9	-0.674018	0.647228	NA
APIP	0.0141671	0.856459	0.939274
NPIPB11	-0.575206	0.00624446	0.0474296
BCAS1	1.44317	0.367617	NA
CHKB-CPT1B	0.588831	0.595962	NA
SIRT4	0.423427	0.170562	0.413888
SEMA4A	0.0228105	0.927499	0.972261
SLC1A5	-0.184463	1.79008e-05	0.000476729
DNM1P50	0.465035	0.775437	NA
PLCL1	0.278887	0.595605	NA
MCFD2	0.0958196	0.0286743	0.138477
CCNG2	-0.0421465	0.509175	0.748239
ISG20	-0.238578	0.0986524	0.303051
GART	-0.0787155	0.0892586	0.285619
CDYL2	0.0528931	0.584164	0.795132
BAG5	0.135253	0.0339273	0.154579
DDIT3	0.132031	0.352572	0.622157
PCNA	0.0696717	0.163339	0.405402
DNAJB5	0.0412492	0.630979	0.822658
IRF9	0.192161	0.00897546	0.0615612
BID	-0.10705	0.0863032	0.279268
DNAJC22	0.267861	0.0328442	0.151159
PEX14	0.0203385	0.763329	0.899172
LEPROTL1	0.125141	0.0537912	0.208642
NAGPA	-0.306487	0.000898492	0.0112025
ODF3B	-0.184491	0.766986	NA
WNT3	0.0611425	0.581157	0.794472
EFNA5	-0.200004	0.0799278	0.267793
PAQR4	-0.0654912	0.211879	0.469327
THBS1	-0.475006	5.2193e-12	7.72578e-10
DDX59	0.217612	0.0400891	0.172644
FAM73A	0.180827	0.00869949	0.0602904
SPPL3	-0.0513632	0.397108	0.662369
GDPD3	-0.291125	0.11893	0.337034
SEC22B	-0.0502981	0.30239	0.573513
SNORA40	2.39274	0.160272	NA
BTNL9	0.0283321	0.985479	NA
WNT10B	0.415496	0.34002	NA
GABARAP	0.0305831	0.560221	0.781034
RP11-122M14.1	2.61832	0.227885	NA
CTSS	0.496941	0.000112052	0.00217774
CCDC169	0.682873	0.342885	NA
KAT8	-0.14715	0.0482966	0.195593
ZBTB7A	-0.132144	0.045093	0.186928
MMGT1	0.124461	0.0395096	0.170899
SPEG	0.724831	3.18101e-05	0.000784773
FCER1G	2.24089	0.222279	NA
RP11-545I5.3	0.0150537	0.951296	0.982237
DLL3	0.118907	0.746138	NA
LINC00924	1.58417	0.176978	NA
FAM86B1	-0.210031	0.422048	0.682135
SF3B3	-0.0177121	0.663909	0.841591
SFT2D1	0.190481	0.141801	0.373191
LOC101929330	-2.61045	0.244678	NA
ZNF213	0.00327125	0.972353	0.991672
PLIN2	0.0809375	0.146326	0.379217
HIST1H2BK	0.0368074	0.828483	0.927744
ACTR10	0.0405414	0.51946	0.755165
BTBD1	0.0672118	0.114112	0.329772
SNORA34	0	1	NA
SNORD89	0	1	NA
EFCC1	0.026323	0.955691	NA
MBOAT1	0.0178525	0.850127	0.936436
MMP19	-0.298828	0.183653	0.431346
FADD	-0.0672706	0.261686	0.528939
KIAA1467	0.0916273	0.249732	0.51429
SCRIB	-0.122184	0.00855963	0.0595107
LOC101928370	-0.452816	0.383436	NA
COG5	0.0489781	0.44882	0.704585
LINC00116	0.179938	0.532134	0.763275
EBF2	-1.26686	0.0216166	NA
FAM53C	0.0964238	0.0162674	0.0927794
FLJ20712	2.34071	0.197834	NA
CAV1	-0.325219	2.04851e-16	5.43281e-14
IFNE	-0.430954	0.508653	NA
UBALD1	-0.281883	0.000822859	0.0104541
CCDC71L	-0.0756331	0.354156	0.623828
DHRS1	0.0276674	0.792295	0.913166
C16orf91	-0.18031	0.219005	0.478353
MUC12	0.599113	0.736114	NA
ADIPOR2	0.0763391	0.157661	0.397037
PXMP4	0.160633	0.0316317	0.147932
LMO2	-0.17881	0.1082	0.320249
MRPL48	-0.00184052	0.985008	0.99483
CDC42EP2	-0.0724389	0.30714	0.57933
ARHGAP5	0.213228	8.08118e-05	0.00164861
CDK19	0.174143	0.00363227	0.0321485
PNPT1	0.111928	0.0555218	0.212123
COPRS	-0.201369	0.121717	0.341741
MAPK8IP3	-0.40512	5.28151e-07	2.44486e-05
FAM156A	-0.18184	0.327389	0.598993
MDM4	-0.243484	0.0383635	0.167709
SLC30A9	0.108344	0.0505219	0.201213
CCT4	0.0224515	0.559599	0.780252
FAM208A	0.107412	0.0573283	0.216553
LRP6	0.106343	0.0463068	0.19028
HERC1	0.0780159	0.160397	0.400443
DPH5	0.1214	0.281084	0.551246
ZNF593	-0.130233	0.35486	0.624377
CMTM6	0.064425	0.128863	0.353465
RP5-1057J7.6	-0.7692	0.00102342	0.0123023
ARMCX5	0.212177	0.0300236	0.142559
MTMR6	0.170817	0.000485418	0.00701404
SAMD1	-0.00565373	0.9429	0.978565
MZT2B	-0.0992484	0.255842	0.521717
TMPRSS2	0.103652	0.864442	NA
RHBDF1	-0.188714	0.00507888	0.0408428
HNRNPU-AS1	-0.414106	0.000641431	0.00861331
MICALL2	-0.181401	0.0105872	0.0685183
H2AFV	0.000185934	0.99582	0.997858
LYL1	-0.260283	0.0101875	0.0668491
FHL1	-0.065538	0.305173	0.576987
TRAM2	-0.116921	0.0293691	0.140591
RCSD1	0.23812	0.787542	NA
STAT2	-0.0724828	0.219175	0.478493
KIAA1430	0.210828	0.000671905	0.00889122
HIST2H3C	1.24944	0.650044	0.833308
MKNK1	-0.121736	0.0981515	0.302096
GPD2	0.219291	6.48874e-05	0.00139238
ZSCAN16-AS1	-0.368967	0.114822	0.330805
RAD54B	0.156903	0.0159219	0.0912588
HAUS6	0.112245	0.0134225	0.0807507
SLMO2-ATP5E	0.433149	0.0184273	0.101462
MT1F	0.369365	0.398734	NA
TTC38	-0.00346858	0.956998	0.984627
H2AFY2	0.10595	0.153385	0.390597
ATP6V0E1	-0.0205809	0.767619	0.900294
PPP2R3A	-0.0839848	0.309308	0.580888
NPR3	-0.448715	3.5224e-07	1.71801e-05
XBP1	-0.181452	0.00058134	0.00801045
LOC101928178	2.52969	0.24769	NA
LTBP1	-0.645714	3.03817e-28	3.86759e-25
ACTL10	-1.028	0.027757	NA
HYPK	-0.00084361	0.991797	0.99673
GATSL2	-0.113719	0.659015	0.838674
CCDC150	-0.37755	0.00929619	0.0629545
DYSF	-0.278612	1.42427e-05	0.00039936
CUL4B	0.07484	0.15232	0.388999
MIR503HG	-0.0701723	0.788394	0.910937
LRRC10B	0	1	NA
ZNF773	0.222159	0.151811	0.388141
MSS51	-0.733716	0.0204432	0.109207
LOC102724621	1.05016	0.708489	NA
CPSF2	0.115663	0.00713902	0.0520801
ZBTB39	0.148335	0.102261	0.309726
RAET1E	-0.0753386	0.88568	NA
LOC101929149	0.186583	0.898899	NA
NCBP1	0.0526825	0.291532	0.561661
WRNIP1	-0.0298928	0.66342	0.841295
LOC101929918	0.87377	0.601334	NA
SLC4A4	1.05372	0.528058	NA
CTTN	-0.0422958	0.29315	0.563181
LOC102724372	-0.817519	0.484739	NA
CCDC12	-0.104933	0.217735	0.476891
MAPKBP1	-0.127631	0.0433289	0.182076
OAS1	0.227872	0.00433947	0.036608
ZDHHC14	-0.112968	0.255175	0.520954
SQSTM1	0.0538283	0.13833	0.368089
MEDAG	-0.478425	1.53481e-14	3.31155e-12
FBLN2	0.275509	0.0155651	0.0895765
SP140L	-0.115924	0.208974	0.465403
BLACAT1	-2.61858	0.254345	NA
PM20D2	0.207036	0.000829248	0.0105143
SLC3A1	1.27412	0.022053	NA
GK3P	1.90596	0.4099	NA
SGCG	-0.510457	0.683328	NA
WNT5B	-0.354155	0.00530131	0.0420675
GPR108	-0.102389	0.168781	0.411764
FRMD5	0.10161	0.395284	0.661133
CCDC85B	-0.136681	0.0396523	0.171226
BRAF	0.15284	0.0323997	0.150017
SBK2	-1.17485	0.262788	NA
CTSV	0.00955424	0.935395	0.975471
HOGA1	0.700164	0.0551671	NA
CLIP2	0.0411793	0.402516	0.667057
GJB4	1.45257	0.407735	NA
CKAP2L	0.206197	0.001384	0.0154411
SNORA7A	0	1	NA
HDAC10	-0.236956	0.010325	0.0675423
RASSF10	0.810286	0.359559	NA
C7orf43	-0.346255	0.000119789	0.00228966
HMHA1	-0.114978	0.116684	0.33327
HSPG2	-0.311034	6.18613e-06	0.00020038
DCLRE1B	0.0518907	0.437221	0.694922
ITGA3	-0.167954	0.00113494	0.0133891
TCF7L1	-0.0543692	0.473667	0.723004
ABCA7	-0.151891	0.0710472	0.248265
PLK3	-0.148912	0.101885	0.309102
AC159540.1-2	-0.424711	0.039673	0.171257
QARS	-0.0670595	0.140945	0.37209
FZD7	-0.0973423	0.699597	0.862804
RNU5E-1	0	1	NA
CTPS1	0.0249372	0.611551	0.811196
CLVS1	0.0806592	0.948657	NA
MXD4	-0.157073	0.0131519	0.0796875
ENG	-0.248308	0.000213808	0.00360639
TRIM46	-0.378556	0.00798343	0.0567415
ST8SIA6	-0.389234	0.0630293	0.229903
KDM1B	0.14994	0.199537	0.452539
PNMA2	0.109661	0.248018	0.512337
FAM86HP	-0.447771	0.284686	NA
LRFN1	-0.526772	0.0558564	0.212739
DDB1	0.0288635	0.539931	0.76827
EXD3	-0.0500894	0.57256	0.790382
CYTH2	-0.230552	0.000454728	0.00669678
IRF5	0.731565	0.0539046	NA
DIEXF	-0.062842	0.428602	0.688554
ENDOD1	-0.210655	0.000427828	0.00638483
ERAP1	0.10369	0.0150647	0.0876076
EGR2	0.0987838	0.929177	NA
ELAVL2	1.41067	0.493741	NA
PUM1	0.0423282	0.35458	0.624058
SOCS2	0.251415	0.0993789	0.304329
HPS5	0.118448	0.0721518	0.25068
HIST1H2AC	-0.413083	0.533674	0.763763
CHML	0.092678	0.130831	0.356258
SLFN14	2.90427	0.172764	NA
HEATR5A	0.0189383	0.807804	0.918566
CLDN12	0.188819	0.00349876	0.0313436
MPST	-0.267258	0.000186247	0.00324043
MCM4	0.0453763	0.325926	0.597586
RFX5	0.127395	0.00841668	0.0588705
FLVCR2	-0.45872	0.0268225	0.132499
HMGN3-AS1	0.170774	0.549296	0.773511
LOC102724387	0.433514	0.746301	NA
TRIM28	-0.211417	1.43547e-08	1.00959e-06
MSMP	-0.550425	0.058541	0.218864
ZACN	1.14505	0.451061	NA
LOC100132249	1.60805	0.0576794	NA
CREB3L4	-0.0787714	0.547358	0.772234
DOCK4	-0.274077	7.05581e-06	0.000220148
COTL1	-0.186519	9.36679e-05	0.00186477
FAN1	0.0501332	0.488872	0.735099
ARL14EP	0.106251	0.230842	0.491736
MED9	0.0792832	0.3274	0.598993
BMP1	-0.41533	1.55122e-17	5.33705e-15
GPCPD1	0.21927	0.0139859	0.0829252
LOC101928055	-0.191643	0.74321	NA
NFYA	-0.0845408	0.178566	0.42501
MECR	0.120116	0.279274	0.549874
MIR600HG	-0.288072	0.130753	0.356258
DUSP18	0.117425	0.415812	0.676978
AAR2	0.0856521	0.159942	0.399775
TMEM178B	0.925295	0.237742	NA
SYNJ2BP-COX16	-1.22645	0.196834	NA
C3orf52	0.200848	0.100173	0.305878
IPO11-LRRC70	0.00593115	0.977137	0.993209
NME1-NME2	0.214631	0.142368	0.373915
SOCS2-AS1	1.48575	0.483976	NA
CLASP2	-0.00938288	0.847381	0.93472
LOC102724187	-0.664817	0.00431183	0.0364957
TRANK1	0.425038	8.06626e-06	0.000244484
GTF3A	-0.0865417	0.182407	0.430009
LINC00920	0.326146	0.299771	0.570501
CYB561D1	0.0518725	0.545548	0.771047
CCDC6	0.00722304	0.905654	0.962174
REV1	-0.0366713	0.520648	0.755482
HNRNPF	0.0437396	0.218465	0.477598
EPS15	-0.0769452	0.0984482	0.30257
DDX55	-0.179746	0.0194437	0.105687
LOX	-0.167465	0.00205591	0.0211232
CES2	0.25614	5.62404e-06	0.000184997
CCDC130	-0.285343	0.00178352	0.0189045
PAICS	-0.0702254	0.0907779	0.288468
FAT4	-0.0465916	0.499846	0.741873
NEU1	-0.0196135	0.745056	0.88865
PHKA1	-0.0975973	0.526294	0.758083
ARID5A	-0.030856	0.794382	0.913781
FER1L6	2.98419	0.187481	NA
SMTN	-0.183947	3.10659e-05	0.000772401
FAM162A	-0.025703	0.799393	0.914745
RPS6KC1	0.130495	0.0555716	0.212226
LOC100507346	-0.355645	0.81813	NA
LUZP6	0.0515677	0.229601	0.490159
ACVR1B	0.0299992	0.583774	0.795132
FAM189A2	-0.63049	0.00040146	0.00604088
PPP3CA	0.0271516	0.696886	0.861297
FNIP2	0.147398	0.0108691	0.0697747
FAM86JP	0.487198	0.259395	NA
RNU6ATAC	2.29815	0.234651	NA
LOC100506859	2.89811	0.196705	NA
HAGH	0.0581657	0.385439	0.652653
DAPK3	-0.180984	0.000967869	0.011813
SMC2	0.148685	0.000578089	0.00799091
EI24	0.114912	0.0140014	0.0829399
AASDH	0.129167	0.204309	0.459189
ZNF600	0.204496	0.210452	0.467222
HSPA12B	-0.336812	7.28991e-08	4.10622e-06
VILL	0.0712111	0.612454	0.811515
TNK2	-0.309129	1.47317e-05	0.000407923
ASCC1	-0.0158118	0.843366	0.933224
ZBTB8A	0.150755	0.0816209	0.271076
USHBP1	-0.163204	0.228707	0.488744
GFOD1	-0.0907865	0.638331	0.826601
KIF1B	0.120873	0.0113338	0.0717097
PTMA	-0.0300604	0.583608	0.795132
USB1	0.127854	0.0473481	0.192877
NDUFS6	0.0560143	0.414867	0.676256
GNA13	0.0814933	0.14764	0.380953
PFN2	0.239316	0.00217054	0.0220167
CEBPB	-0.364189	0.22417	0.483624
ANKRD20A19P	4.0607	0.0366058	NA
TFCP2	0.0939631	0.103757	0.312547
VPS13D	0.148353	0.0184004	0.101401
B3GALT6	-0.0854189	0.256605	0.522403
TIMM23	0.00575853	0.927598	0.972261
RNF144A	-0.537862	0.226218	NA
SPEF2	0.510903	0.413568	NA
NT5C1B	-0.484624	0.758235	NA
C5orf49	3.59899	0.0402093	NA
FGFRL1	-0.0288349	0.675302	0.848212
AP2A1	-0.0469544	0.349713	0.618856
AC010226.4	0.699241	0.395445	NA
UCKL1	-0.105461	0.212941	0.470287
DGAT2	0.0205867	0.938135	0.976968
MRPS34	-0.12767	0.0678387	0.240204
AC016629.8	-0.131533	0.65965	0.838956
CENPM	0.0414218	0.572577	0.790382
EFCAB4B	0.0285114	0.760165	0.897255
C16orf45	0.277488	0.0661202	0.236901
BEAN1	-0.405108	0.350751	NA
EPSTI1	0.731439	2.54175e-12	4.04456e-10
MRPL35	0.0571586	0.301584	0.572412
TRMT2A	-0.15953	0.0205871	0.109746
SLC12A7	0.0506749	0.493355	0.737363
LOC101928286	0.0883815	0.970079	NA
MYO18B	0.424543	0.64541	NA
VIL1	-0.579522	0.0730924	0.252638
SPTBN4	-0.720553	0.252584	NA
HHEX	-0.0358024	0.640653	0.827551
GTF2H2	0.123958	0.283618	0.553917
ILF3-AS1	-0.119398	0.334019	0.603728
HCP5	0.683931	6.2758e-06	0.000201745
RP11-395P17.3	-0.336365	0.125401	0.348072
IFFO1	-0.0875038	0.163778	0.40563
POLR3K	-0.0487005	0.592418	0.800327
EIF3C	-0.168356	0.00654626	0.0489911
GSTP1	-0.14491	0.0028912	0.0271824
TTC19	-0.072179	0.25887	0.525654
LZTS2	-0.0734748	0.164017	0.405809
OSER1-AS1	-0.468653	0.162853	NA
LOC102724164	-0.378299	0.0517816	0.203828
C17orf67	-0.504621	0.0235359	0.121794
WSCD1	0.0816123	0.671067	0.845843
SFXN3	0.0354937	0.539621	0.76827
FLJ39632	0.187451	0.773479	NA
CAP1	0.0045202	0.898835	0.960993
DIAPH2	0.189849	0.0715796	0.249509
LEAP2	-2.44633	0.0805658	NA
MAN2A1	0.108956	0.0188801	0.103329
MED13	0.173396	0.000210205	0.0035584
DTL	0.0629185	0.183715	0.431388
RBM12	0.154028	0.000500743	0.00714625
SEMA3G	-0.912332	1.62584e-05	0.000442242
RC3H2	0.303673	4.25896e-05	0.000991163
ATG4D	-0.240196	0.0327117	0.150768
PIP4K2B	0.0923018	0.028432	0.137934
SNORA57	0	1	NA
C11orf80	-0.104084	0.281335	0.551444
SURF6	0.0940417	0.141988	0.373375
EFS	1.99714	0.0512557	NA
PDCD6IP	0.0304262	0.436662	0.694578
NCOA4	0.131319	0.00338833	0.0306346
ABHD17A	-0.169813	0.0390793	0.169557
OXCT1-AS1	1.78816	0.108896	NA
CTF1	-0.294486	0.357602	0.627121
SIK1	0.363023	0.151173	0.387265
ANKRD13B	-0.363278	0.00035027	0.00538519
EIF2S2	0.00599476	0.90239	0.961389
LOC101929573	0	1	NA
RNU5A-1	0	1	NA
SNORA16A	0	1	NA
BBS9	0.0230381	0.819771	0.924657
AC008697.1	-1.8489	0.300041	NA
TERF2	0.0916627	0.144062	0.376341
MTMR11	-0.212392	0.055385	0.211933
SDF4	-0.103379	0.0270843	0.13343
PRPF38B	-0.101816	0.0437791	0.183178
PROX1	-0.528361	0.572194	NA
ZNF559	0.0549286	0.58792	0.797382
EFNB1	-0.307063	1.05663e-08	7.5994e-07
ADAMTS14	-0.843226	0.00168119	0.0179996
LOC101929643	1.57058	0.416901	NA
SPRYD7	-0.0277144	0.782665	0.909616
C15orf60	-0.244237	0.30845	0.580566
C6orf132	0.0220767	0.79489	0.91384
RP5-914P20.5	-0.810907	0.0705814	NA
STUB1	-0.142388	0.0105075	0.0682101
AVIL	-0.400883	0.299552	NA
SYMPK	-0.135619	0.00361585	0.0320967
GABPB2	0.42024	0.00979531	0.064945
ZBTB8OS	0.172729	0.125437	0.348072
XPNPEP3	-0.0948252	0.404474	0.668203
ZFPM2	0.0353784	0.664149	0.841591
STAG1	0.166862	0.00014235	0.00263006
ZZZ3	0.156962	0.000498048	0.00712377
GANC	0.0228833	0.80886	0.919168
FGFR4	-0.0327163	0.828141	0.927705
RNY3	0	1	NA
MIP	2.73172	0.119681	NA
PRKDC	0.0117797	0.8472	0.93472
TBKBP1	-0.247719	0.00850316	0.0592475
TLR3	0.629937	1.9901e-06	7.70029e-05
WDSUB1	0.201061	0.136328	0.364744
SLC11A1	-0.372074	0.653926	NA
TDRD7	0.264662	0.000473623	0.00688268
PIP4K2C	0.131461	0.0979708	0.301729
RBMS3	-0.0973123	0.306097	0.578295
SLITRK5	-0.185247	0.705484	NA
CTSO	0.571573	0.00135672	0.0152571
HTATSF1P2	-0.284796	0.275694	0.545389
TMEM106B	0.195758	0.00196814	0.0204526
BTRC	0.12146	0.11096	0.324569
ARHGAP33	-0.223456	0.0431302	0.181623
ASH1L	0.187836	0.00341281	0.0307685
LMOD1	0.740082	0.0113118	0.071606
RNF220	-0.0485505	0.43545	0.693603
EFCAB14	0.114251	0.00678798	0.0501514
CNOT10	0.124691	0.0461677	0.189892
COQ10A	-0.145226	0.195388	0.446953
DENND4B	-0.169195	0.00578806	0.0447371
EIF4B	0.0511488	0.22975	0.490312
KRR1	0.160972	0.00904839	0.0618614
ZNF780A	0.047175	0.658372	0.838342
PMS2P5	-0.0379321	0.882223	0.953289
LOC101928589	0	1	NA
FANCD2	-0.0426015	0.431058	0.690582
KIAA2018	0.245995	0.00873782	0.0603224
APOL3	-0.0645747	0.159707	0.39957
LOC102723361	-1.52232	0.0184638	NA
MOB1B	0.119072	0.0324166	0.150017
WDR83	-0.0369356	0.7411	0.886423
C1QL1	0.2574	0.136441	0.364818
NEIL3	0.0767727	0.384807	0.651928
FUBP1	0.000867662	0.983767	0.994469
TXN2	0.130741	0.116078	0.3325
SCHIP1	0.13601	0.796952	NA
RGAG4	0.380866	0.543681	NA
ANLN	0.12516	0.000119075	0.00227944
LOC145783	0.163457	0.502193	0.743643
HDHD3	-0.277834	0.0181295	0.100693
TMEM154	-0.0063683	0.977253	0.993248
CLINT1	-0.0387964	0.404098	0.668203
LOC100506022	0.472194	0.159318	NA
RP11-219B17.1	-0.139765	0.940572	NA
RNU4-1	1.0501	0.796909	NA
DHX40	-0.0168417	0.749224	0.890901
IMP4	0.0272776	0.749362	0.890901
AK4	0.116411	0.284338	0.554258
GPR17	-0.16191	0.390262	0.657234
PPIG	0.123161	0.00473063	0.0391044
FANCB	0.216534	0.0520332	0.204417
HIATL2	-0.505403	0.097564	0.301155
C2orf42	0.0304576	0.781276	0.909192
GLTSCR1	-0.149507	0.0783935	0.26495
COMT	-0.112661	0.0491319	0.198052
ELP6	0.0514332	0.4812	0.728916
RUVBL2	-0.000212889	0.99699	0.998323
IFNLR1	0.427815	0.11517	0.331275
DAZAP2	0.112107	0.0125286	0.0768253
CAB39	0.0517659	0.22699	0.486708
B3GNT5	0.0549211	0.40689	0.670131
TMTC3	0.146159	0.0288713	0.139011
SCART1	-0.175511	0.502793	0.744151
STK25	-0.127988	0.000663082	0.00882031
LYPLA1	0.170145	0.00314351	0.0287777
ICK	0.148607	0.0611988	0.225749
NRP1	-0.620128	1.83133e-30	2.59031e-27
CNN3	0.0519215	0.195231	0.446863
PSMA7	-0.149251	0.00368439	0.0324808
MAPK7	-0.137264	0.0816938	0.271119
COL6A2	0.0378008	0.671679	0.846381
LEPROT	0.154893	0.000939298	0.0115641
SLMAP	0.12822	0.00756638	0.0545126
LINC00341	-0.290205	0.0261531	0.130051
LCLAT1	-0.0295235	0.77172	0.903106
PHKG2	-0.0837802	0.486249	0.732972
ENOSF1	-0.113699	0.104928	0.314587
CDH8	3.99667	0.00962282	NA
KCNA7	-0.264134	0.659135	NA
CNTF	0.462098	0.901661	NA
SH2B2	0.0268253	0.927714	0.972261
C10orf54	-0.196751	0.00228273	0.0228062
MGAT5	-0.117786	0.0439202	0.183493
TLN2	-0.0656642	0.379247	0.646758
COPZ1	0.0402769	0.375887	0.644042
CXADR	0.0917576	0.477332	0.725821
SYNPO2L	-0.606004	0.729203	NA
SYS1-DBNDD2	0.187447	0.804098	NA
C9orf163	-0.212688	0.466795	0.717647
CGGBP1	0.103682	0.0296448	0.141362
CEBPD	0.119301	0.549268	0.773511
EIF4G2	0.0161606	0.61703	0.813058
TMEM163	2.97311	0.167209	NA
ZNF219	-0.0200597	0.767412	0.900134
JMJD8	-0.184828	0.0035121	0.0313747
LOC102724872	-0.13141	0.448779	0.704585
AQP11	0.020765	0.954395	NA
RNF19B	0.0147719	0.817453	0.923887
SHANK1	0.0719008	0.716855	0.872513
WDR1	-0.0460894	0.277991	0.548484
MAFG	-0.0772101	0.131994	0.357811
CCNL1	-0.160322	0.0314586	0.147425
HNRNPC	0.0437988	0.430071	0.689782
FOXA3	0.408914	0.336383	NA
SLC2A2	2.02424	0.404846	NA
EARS2	0.104651	0.192142	0.442789
LOC101929724	1.05016	0.714589	NA
SNORA84	1.05016	0.714589	NA
BFAR	0.00618693	0.915576	0.966281
UBTD2	0.014932	0.787533	0.910937
ALDH1B1	0.0489742	0.466519	0.7175
ZADH2	0.0332079	0.608675	0.808894
IL17RE	-0.0719927	0.759083	0.896976
HAUS5	-0.152521	0.00800118	0.0567715
PIK3R5	-0.645225	0.588435	NA
GATC	0.0423385	0.425414	0.685248
FAM83F	0.0920701	0.916306	NA
CREM	0.0251904	0.7979	0.91444
PPP2R5B	-0.077608	0.272826	0.541991
EPB41L4A-AS1	-0.286161	0.0687588	0.242667
TVP23A	-0.257559	0.599323	NA
RPL23AP82	0.213192	0.206532	0.461578
MAGOH	0.126937	0.200386	0.453542
LOC100272216	-1.02569	0.410465	NA
RNY1	1.89239	0.639774	NA
NDUFB4	0.0482088	0.444457	0.700848
EME2	-0.249854	0.205257	0.460189
RUFY1	-0.00395497	0.940729	0.977949
ARL2-SNX15	0	1	NA
TCTN1	0.0623478	0.586218	0.796515
LOC102724828	2.27034	0.143722	NA
AFTPH	0.146913	0.0240486	0.123393
ABCB9	-0.0115844	0.91625	0.966672
DLGAP5	0.13808	0.00133875	0.0151218
PON3	2.08448	0.195058	NA
PAX8	0.147935	0.569195	0.788449
RASGRF1	-0.406175	0.406883	NA
FIG4	0.285183	0.00221699	0.0223278
RCBTB2	0.0614487	0.486128	0.732972
SLC6A16	-0.782926	0.0326588	NA
LOC101060181	0.603082	0.292302	NA
NR2F1-AS1	0.0509553	0.762906	0.898907
DAAM1	-0.0641253	0.404442	0.668203
ZNF76	-0.103423	0.134299	0.361215
GOLGA8B	-0.0419679	0.666227	0.843132
CHRD	-0.157974	0.286072	0.556154
CNOT6L	0.0126458	0.817886	0.924051
DHRS4L1	-0.429604	0.526809	NA
SYNE2	0.155773	0.028644	0.138477
VGLL3	0.0165304	0.804088	0.917443
TRIM2	0.200563	0.0110108	0.0701538
SLC2A6	-0.0297513	0.746239	0.889462
NDUFB11	-0.0634416	0.356583	0.626023
B4GALNT4	-0.00400109	0.97759	0.993432
CREG1	-0.0463461	0.669278	0.84506
ADSS	0.0350002	0.429598	0.689398
ZNF845	0.168081	0.180488	0.427622
UCP2	0.32705	3.18915e-05	0.00078526
EIF2B4	-0.087612	0.168396	0.411411
SLC24A1	0.0825381	0.390336	0.65727
TRMT1L	-0.0366386	0.624502	0.818065
CNNM3	-0.0567077	0.373786	0.642405
SLC9A6	0.115575	0.0896366	0.28627
TIAM2	0.294574	0.00808619	0.0570313
FBXL17	0.228227	0.0959638	0.297376
RP4-794H19.4	-0.427136	0.164504	0.406077
SMAD5	0.0948955	0.0619409	0.227563
DDX11L1	4.05328	0.0555902	NA
ATM	0.0434296	0.573849	0.790807
SARDH	0.192192	0.709569	NA
RBMXL1	0.286076	0.000661423	0.00880744
FCF1	0.0418622	0.524786	0.75763
SNORA49	0	1	NA
APPL2	0.0853343	0.168514	0.411507
PRKCI	0.134126	0.00433181	0.0365676
UNC93B1	-0.163761	0.0967771	0.299386
ZNF470	0.105284	0.496369	0.73933
GOLGA2	-0.0694209	0.242969	0.50655
METTL6	0.13304	0.166916	0.409581
MRPS18B	0.0223236	0.718658	0.873617
PDXDC1	-0.0548432	0.214665	0.472773
ALDH1A2	2.06608	0.133432	NA
[truncated: 19,218 more rows]
[truncated: 13 more columns]
